# Supplementary material for: Antifungal mechanism of volatile compounds emitted by Actinomycetota Paenarthrobacter ureafaciens from a disease-suppressive soil on Saccharomyces cerevisiae
Source: mSphere. 2023 Sep 26;8(5):e00324-23. doi: 10.1128/msphere.00324-23 (PMC10597458; doi:10.1128/msphere.00324-23)
Supplement: Supplemental tables — Tables S1 to S3. [file msphere.00324-23-s0002.xlsx]

## Sheet: Supplementary table S1
Supplementary table S1: Up-regulated DEGs
ID	Locus_ID	Gene_name	S0317_ctrl_FPKM	S0317_Pu_FPKM	S0319_ctrl_FPKM	S0319_Pu_FPKM	S0324_ctrl_FPKM	S0324_Pu_FPKM	log2FoldChange	padj	Description
MSTRG.111	YBL113C	YBL113C	4.88049	12.8163	4.22286	7.81293	2.37825	7.82107	1.29786	0.000295951	0
gene:YBL111C	YBL111C	YBL111C	1.18278	3.59036	0.84429	2.38647	0.537131	2.50384	1.71838	1.18945e-05	0
MSTRG.113	YBL109W	YBL109W	0.488835	43.4981	0.351421	3.67805	0.423444	1.87865	5.13656	1.38219e-06	0
MSTRG.97	YAR035W	YAT1	132.961	645.947	117.684	425.584	52.566	416.06	2.29208	6.23397e-10	0
MSTRG.100	YAR061W	YAR061W	0.251527	4.6241	0.546758	0.793046	0.235984	1.8398	2.73542	0.000647028	0
MSTRG.102	YAR066W	YAR066W	2.35188	8.48149	2.25917	5.23139	2.02313	4.85561	1.45975	0.000150017	0
MSTRG.103	YAR068W	YAR068W	1.71308	13.1135	2.09047	4.03597	2.15861	5.42912	1.86193	0.0012958	0
MSTRG.108	YAR070C	YAR070C	2.42903	17.1048	1.35903	1.84014	1.65456	3.11643	1.94981	0.0421975	0
MSTRG.115	YBL108W	YBL108W	0.058697	3.91097	0.243183	0.671804	0.123779	0.949556	3.46043	0.00534169	0
MSTRG.116	YBL107W-A	YBL107W-A	0.782117	6.77733	0.643418	1.00665	0.630013	4.1455	2.47768	0.0231532	0
MSTRG.150	YBL081W	YBL081W	3.22357	5.79366	2.41443	3.19073	1.26653	7.18231	1.22622	0.0150098	0
MSTRG.311	YBR079C	RPG1	14.573	39.204	13.7418	40.2133	5.33722	34.8989	1.7781	7.79916e-06	0
MSTRG.375	YBR137W	YBR137W	47.0743	74.2205	44.325	163.925	39.0091	91.3827	1.35509	0.00117376	0
MSTRG.425	YBR184W	YBR184W	2.7058	8.84778	2.69258	4.01217	2.69213	5.5565	1.14616	0.00175965	0
MSTRG.470	YBR225W	YBR225W	1.12961	1.04159	0.839211	5.72503	0.628901	2.36645	1.91157	0.00756927	0
MSTRG.480	YBR238C	YBR238C	0.435241	9.01047	0.343453	1.65977	0.511546	3.21254	3.34936	5.72242e-08	0
MSTRG.530	YBR284W	YBR284W	19.0482	31.0483	14.4297	17.4107	13.2257	53.3855	1.10502	0.0127879	0
MSTRG.727	YCR101C	YCR101C	4.87522	14.1296	5.30237	9.824	4.286	11.0763	1.2534	1.4316e-05	0
MSTRG.574	YCL048W-A	YCL048W-A	93.8648	562.484	86.2613	305.247	97.1642	177.143	1.87145	1.63947e-05	0
MSTRG.640	YCR016W	YCR016W	6.20863	25.2431	5.97205	7.90517	4.9807	9.3628	1.25985	0.0128854	0
MSTRG.654	YCR025C	YCR025C	12.4276	43.2881	10.0589	17.1094	10.1115	20.0842	1.26403	0.00303911	0
MSTRG.1751	YEL077C	YEL077C	2.33073	7.45938	2.14152	5.20467	1.33641	10.5854	1.98887	2.23837e-08	0
MSTRG.1754	YEL076C-A	YEL076C-A	1.01884	3.34553	1.04505	1.37025	0.210139	4.57089	2.00832	0.010092	0
MSTRG.736	YDL246C	SOR2	3.38981	30.7212	3.04652	7.09047	3.64386	17.8553	2.39997	2.18436e-06	0
MSTRG.741	YDL241W	YDL241W	2.69425	37.1091	3.90073	8.27801	2.85175	17.1675	2.65971	4.17674e-06	0
MSTRG.760	YDL218W	YDL218W	5.09612	26.8222	5.79986	39.8384	3.46639	15.3214	2.52223	2.33185e-08	0
MSTRG.791	YDL186W	YDL186W	6.43828	20.5474	5.61593	5.25708	5.00481	10.4875	1.03953	0.0499256	0
MSTRG.901	YDL057W	YDL057W	25.2035	59.287	20.8556	56.3712	18.438	44.8395	1.30791	9.3805e-09	0
MSTRG.1083	YDR109C	YDR109C	18.2644	22.9027	19.9647	81.4847	12.4145	70.7431	1.81683	0.000699327	0
MSTRG.2086	YFL067W	YFL067W	1.20312	4.15254	0.652326	1.46569	0.696694	3.26267	1.78399	0.00446297	0
MSTRG.2087	YFL066C	YFL066C	1.56313	4.42507	1.22262	3.86768	0.542469	4.83192	1.9818	1.46427e-05	0
MSTRG.2089	YFL063W	YFL063W	0.0744	3.39371	0.062765	0.454868	0	1.54907	5.08603	5.66811e-05	0
MSTRG.2111	YFL040W	YFL040W	4.08003	13.649	2.86064	3.93306	2.01767	5.99305	1.36501	0.00955921	0
MSTRG.1936	YER067C-A	YER067C-A	49.0658	189.648	55.9828	74.5533	55.802	110.486	1.1648	0.002599	0
MSTRG.2040	YER152W-A	YER152W-A	1.01324	4.81261	1.0144	2.66152	0.260937	2.75094	2.13739	0.00201851	0
MSTRG.2079	YER187W	YER187W	33.9828	217.82	26.402	34.8747	22.5745	92.2529	1.99857	0.000723417	0
MSTRG.2083	YER190W	YRF1-2	4.07646	12.8336	3.32214	7.59198	2.20718	10.0455	1.64822	3.59939e-08	0
MSTRG.2218	YGL262W	YGL262W	0.071274	0.493504	0.538703	6.67916	0.473219	2.98471	3.20172	0.00690557	0
MSTRG.2801	YGR296W	YRF1-3	3.89496	11.6787	3.15056	6.42941	2.32527	9.00473	1.51938	4.72282e-08	0
MSTRG.2807	YHL050C	YHL050C	4.32512	18.6539	5.06077	11.6813	2.24014	13.0449	1.79571	8.14464e-09	0
MSTRG.2811	YHL045W	YHL045W	1.79824	10.6163	0.908986	2.26201	0.992105	11.3255	2.67676	0.000188021	0
MSTRG.2248	YGL234W	ADE5,7	40.9864	69.8858	36.4477	128.179	25.3027	86.2719	1.49047	4.51582e-05	0
MSTRG.2341	YGL138C	YGL138C	0.655889	24.9777	0.532026	0.18781	0.163529	1.95301	4.2352	0.0194435	0
MSTRG.2404	YGL081W	YGL081W	6.20472	25.6344	5.64729	9.36199	4.65506	11.6534	1.45751	0.000752385	0
MSTRG.2517	YGR035C	YGR035C	142.905	483.135	147.402	110.074	130.632	356.58	1.1149	0.0320362	0
MSTRG.2777	YGR273C	YGR273C	0.154224	12.2543	0.041276	0.310613	0.041284	0.992433	5.58384	2.23755e-05	0
MSTRG.3086	YHR218W	YHR218W	3.16322	12.6514	2.5812	5.55962	1.76439	6.63916	1.43117	4.83732e-08	0
MSTRG.1508	YIL177C	YIL177C	2.92551	7.71498	3.61985	6.7614	2.87954	9.68959	1.3335	4.43677e-07	0
MSTRG.2980	YHR114W	BZZ1	15.3721	30.3748	13.5436	33.7031	9.11685	33.7428	1.36621	1.43411e-07	0
MSTRG.2991	YHR125W	YHR125W	0.718101	5.98919	0.747363	2.75968	0.647421	2.39588	2.3548	0.000606795	0
MSTRG.2992	YHR126C	ANS1	1.90392	50.6243	1.96569	2.69091	0.814746	6.32232	3.58608	0.000200169	0
MSTRG.3010	YHR140W	YHR140W	42.7375	144.497	44.5389	41.5616	33.2649	75.8511	1.06783	0.0216712	0
MSTRG.3062	YHR184W	SSP1	0.594908	12.2156	0.789698	1.808	0.654273	3.98684	3.05728	4.25461e-06	0
MSTRG.1677	YIL012W	YIL012W	2.82597	11.1873	1.89649	2.32195	2.02495	5.67311	1.46324	0.0360515	0
MSTRG.1511	YIL174W	YIL174W	0.303278	1.95149	0.197591	0.960148	0.081382	1.96565	2.96049	0.000208218	0
MSTRG.1522	YIL171W	YIL171W	4.85432	10.6032	2.73198	10.7546	3.00074	14.6251	1.76132	1.18077e-05	0
MSTRG.1658	YIL028W	YIL028W	8.16904	25.1778	9.01113	23.9177	7.92906	15.4761	1.34189	9.02975e-05	0
MSTRG.3088	YJL225C	YJL225C	3.06221	8.91142	3.9172	7.93879	2.94949	10.7535	1.45106	2.33185e-08	0
MSTRG.1740	YIR040C	YIR040C	0.735539	8.96851	0.473738	1.90472	0.350591	6.26302	3.40982	3.31906e-06	0
MSTRG.3106	YJL218W	YJL218W	1.80357	49.6823	2.18385	4.56957	1.83431	14.2759	3.4642	3.35874e-06	0
MSTRG.3090	YJL222W-A	YJL222W-A	0.371399	1.24486	0.201136	0.905109	0.053192	1.62889	2.43475	0.0192071	0
MSTRG.3111	YJL213W	YJL213W	5.48632	11.694	5.34428	15.375	5.66869	31.742	1.81803	2.91649e-05	0
MSTRG.3426	YJR098C	YJR098C	4.24667	16.8126	2.64018	4.2685	3.11681	4.06558	1.27805	0.0407625	0
MSTRG.3474	YJR142W	YJR142W	8.54884	22.0476	9.99506	20.4371	7.02612	14.033	1.12681	0.000416753	0
MSTRG.3861	YLL067C	YLL067C	11.581	49.8004	12.8783	28.1232	7.64215	42.9935	1.88029	4.11459e-10	0
MSTRG.3604	YKL107W	YKL107W	62.9356	113.788	84.3018	202.118	71.7851	132.718	1.0299	0.00732193	0
MSTRG.4404	YLR462W	YLR462W	10.7806	28.4943	10.9225	17.9027	8.13226	24.5895	1.4172	7.40679e-09	0
MSTRG.4396	YML133C	YML133C	3.14471	9.12814	2.36705	5.79118	1.60245	7.83648	1.66997	1.82572e-08	0
MSTRG.3877	YLL018C	DPS1	37.8412	55.0275	37.9498	223.289	13.7991	145.196	2.29405	0.000162975	0
MSTRG.3878	YLL017W	YLL017W	55.1702	124.869	57.1121	112.281	31.262	82.3755	1.14988	0.000745341	0
MSTRG.3917	YLR022C	SDO1	10.7365	58.9432	8.87056	15.4085	10.3745	20.6039	1.601	0.00235016	0
MSTRG.3930	YLR034C	SMF3	28.4348	172.869	26.2474	55.5235	24.5122	57.9208	1.79978	0.000108299	0
MSTRG.3945	YLR047C	FRE8	9.82998	23.4085	7.93486	12.3328	4.41526	14.0508	1.15486	0.00295279	0
MSTRG.3968	YLR070C	XYL2	14.2856	35.7457	16.6842	29.0991	9.62518	27.3008	1.16739	6.60493e-05	0
MSTRG.3982	YLR084C	RAX2	0.960171	1.69941	0.709611	1.46697	0.767308	1.83761	1.02653	0.000190361	0
MSTRG.4028	YLR126C	YLR126C	18.5392	71.6581	17.4026	26.4893	18.2063	26.3533	1.14826	0.0123412	0
MSTRG.4345	YLR416C	YLR416C	5.70275	9.1725	3.2841	4.62713	1.78754	12.9345	1.3245	0.0270052	0
MSTRG.4348	YLR419W	YLR419W	2.03798	2.81705	1.79344	3.60506	1.10339	4.66475	1.17641	0.00156809	0
MSTRG.4427	YML108W	YML108W	45.8673	176.33	36.9532	105.697	38.5725	115.613	1.68454	2.96677e-11	0
MSTRG.4552	YMR007W	YMR007W	4.96432	9.57399	4.58089	6.98032	2.77703	14.6362	1.3335	0.00442239	0
MSTRG.4588	YMR057C	YMR057C	3.46792	24.2454	2.73861	4.64319	2.10383	3.2004	1.89051	0.0256965	0
MSTRG.4631	YMR082C	YMR082C	0.669819	2.30942	0.882634	1.78573	0.612129	2.135	1.51919	0.0212789	0
MSTRG.4634	YMR085W	YMR085W	51.3452	70.0908	43.1879	68.6677	25.1662	115.955	1.09403	0.00342386	0
MSTRG.4770	YMR206W	YMR206W	66.2902	307.73	56.5493	81.5481	52.2117	107.72	1.45018	0.00389378	0
MSTRG.4890	YMR321C	YMR321C	6.4231	13.0482	4.47054	19.5955	3.24043	11.4264	1.64716	0.000302878	0
MSTRG.5333	YNR077C	YNR077C	0.013137	2.88282	0	0.400365	0	1.2777	6.97391	0.000295386	0
MSTRG.5319	YNR064C	YNR064C	4.46881	47.1794	3.57739	8.55286	3.9946	11.0321	2.39953	0.000177992	0
MSTRG.5320	YNR065C	YNR065C	3.78398	7.47358	4.141	13.9565	3.84573	13.6963	1.57459	2.30059e-05	0
MSTRG.5321	YNR066C	YNR066C	2.62552	7.42219	2.64449	19.7652	2.23212	10.0248	2.32821	1.18005e-06	0
MSTRG.5326	YNR071C	YNR071C	10.5692	17.2054	8.12225	12.8482	9.28147	76.6609	1.90907	0.00540055	0
MSTRG.4901	YNL339C	YRF1-6	3.50793	10.8829	2.96455	6.02418	2.16147	8.40978	1.53224	6.26604e-08	0
MSTRG.4899	YNL337W	YNL337W	0.052547	2.40291	0.417419	1.8732	0.111249	3.04358	3.52005	0.00143038	0
MSTRG.5045	YNL190W	YNL190W	193.456	339.617	194.571	428.819	116.616	350.637	1.15587	0.000130034	0
MSTRG.5206	YNL034W	YNL034W	1.00734	5.1654	0.97018	1.99818	0.371413	2.50037	2.01695	0.000295951	0
MSTRG.5228	YNL018C	YNL018C	0.922885	8.81788	0.936015	2.09841	0.962089	7.12964	2.61783	6.51047e-07	0
MSTRG.5229	YNL017C	YNL017C	0.876528	4.04517	1.27565	1.49898	0.569225	4.36365	1.82632	0.0149152	0
MSTRG.5275	YNR025C	YNR025C	0.805497	2.53209	0.168259	1.42945	0.326087	1.79088	2.10681	0.0226327	0
MSTRG.5926	YOR389W	YOR389W	4.51976	45.0375	3.69507	9.18437	3.19837	11.8402	2.47393	2.29746e-05	0
MSTRG.5933	YOR396W	YRF1-8	5.68753	14.9757	5.54795	9.03537	3.32312	14.1323	1.31902	1.43589e-06	0
MSTRG.5342	YOL160W	YOL160W	2.22076	9.02877	2.22964	5.84203	1.56918	7.02488	1.8436	6.67491e-06	0
MSTRG.5397	YOL106W	YOL106W	1.36227	6.55815	0.595976	1.85436	1.50851	3.57654	1.73983	0.0246656	0
MSTRG.5430	YOL079W	YOL079W	0.471306	4.0468	0	0.296871	0	2.35066	3.83119	0.0451857	0
MSTRG.5506	YOL013W-A	YOL013W-A	1.1274	1.85816	0.851097	3.08935	0.622669	7.41146	2.24645	0.0137142	0
MSTRG.5577	YOR050C	YOR050C	4.00386	17.0751	3.46284	4.54393	4.55517	12.276	1.44504	0.0119024	0
MSTRG.5718	YOR181W	LAS17	4.35932	6.30539	2.86938	11.1575	1.48552	17.8171	2.05015	0.000121706	0
MSTRG.5922	YOR385W	YOR385W	17.2215	197.949	16.8958	72.5832	17.6431	152.234	2.97798	1.06349e-16	0
MSTRG.5936	YPL283C	YRF1-7	3.44022	10.4426	2.85712	5.91591	2.14244	8.12053	1.51706	3.31923e-08	0
MSTRG.5943	YPL277C	YPL277C	9.14744	57.3096	7.91915	6.83189	6.4281	10.294	1.58851	0.0376421	0
MSTRG.6035	YPL177C	CUP9	93.9114	434.122	67.3138	175.387	36.4523	85.1261	1.79471	0.00294134	0
MSTRG.6167	YPL054W	LEE1	103.154	197.11	98.3383	247.814	67.5045	146.538	1.14384	0.000556347	0
MSTRG.6349	YPR127W	YPR127W	66.9746	189.801	77.635	183.632	44.6325	127.244	1.39638	1.19693e-05	0
MSTRG.6372	YPR145C-A	YPR145C-A	159.239	245.024	124.69	242.587	144.655	544.671	1.25177	0.00242604	0
MSTRG.6376	YPR150W	YPR150W	87.2744	426.361	98.7701	218.608	175.853	152.763	1.06871	0.0420473	0
MSTRG.6433	YPR202W	YPR202W	6.54814	20.2906	6.40755	14.3902	4.0907	14.4943	1.63452	1.23452e-11	0
gene:YLL065W	YLL065W	YLL065W	0	1.03371	0	0.042116	0	0.516079	6.8915	0.00732193	0
gene:YMR326C	YMR326C	YMR326C	0	0.094617	0	0.934384	0	1.00814	7.144	0.00379215	0
MSTRG.4466	YML075C	HMG1	5.79565	14.8091	5.6158	13.0233	3.76689	18.2662	1.59377	1.00615e-09	3-Hydroxy-3-MethylGlutaryl-coenzyme a reductase
MSTRG.634	YCR012W	PGK1	141.683	408.88	179.754	858.597	188.138	537.833	1.82125	8.18993e-06	3-PhosphoGlycerate Kinase
MSTRG.178	YBL042C	FUI1	18.9759	124.48	19.3784	33.5849	19.1182	58.049	1.84754	5.5125e-05	5-FlUorourIdine resistance
MSTRG.2994	YHR128W	FUR1	5.49174	25.4638	6.44013	15.8521	6.34518	18.1917	1.66484	2.33185e-08	5-FluoroURidine resistant
MSTRG.2759	YGR256W	GND2	149.294	198.215	169.26	475.962	92.7942	238.996	1.17945	0.0150054	6-phosphoGlucoNateDehydrogenase
MSTRG.5296	YNR044W	AGA1	3.85719	8.98035	3.22113	4.49445	2.84195	9.32232	1.1755	0.000716191	a-AGglutinin
MSTRG.5529	YOR011W	AUS1	4.90085	16.7859	4.98763	12.8353	5.26517	9.91978	1.35332	1.5647e-06	ABC protein involved in Uptake of Sterols
MSTRG.4871	YMR301C	ATM1	8.73632	10.6143	7.35994	18.1011	4.26692	21.4549	1.32193	0.00183955	ABC Transporter
MSTRG.4057	YLR153C	ACS2	14.927	41.1026	16.1195	61.0538	14.6553	72.091	1.92246	1.08772e-09	Acetyl CoA Synthetase
MSTRG.5266	YNR016C	ACC1	9.12052	22.7876	9.54211	25.457	5.36601	36.0387	1.80998	3.70046e-08	Acetyl-CoA Carboxylase
MSTRG.4226	YLR304C	ACO1	131.949	706.308	150.17	282.756	118.107	254.35	1.58474	0.000206652	ACOnitase
MSTRG.709	YCR088W	ABP1	5.99454	17.9501	4.84642	29.5153	2.36311	27.6059	2.53524	6.651e-10	Actin Binding Protein
MSTRG.5770	YOR239W	ABP140	20.5444	32.5858	15.5107	37.2565	12.9474	37.1292	1.1312	3.81485e-06	Actin Binding Protein
MSTRG.2414	YGL071W	AFT1	13.3707	45.0189	12.2533	15.8138	5.72674	23.3339	1.39787	0.0034343	Activator of Ferrous Transport
MSTRG.2520	YGR037C	ACB1	131.344	244.142	109.446	238.562	96.532	281.406	1.17245	3.33971e-09	Acyl-CoA-Binding
MSTRG.4675	YMR120C	ADE17	32.3146	94.621	28.2674	217.737	33.0687	111.473	2.19203	1.83618e-07	ADEnine
MSTRG.5093	YNL141W	AAH1	9.5862	52.1911	8.59104	13.5004	8.87878	14.7258	1.50841	0.00691169	Adenine AminoHydrolase
MSTRG.84	YAR015W	ADE1	45.6295	99.0686	40.6168	237.945	33.5783	126.401	1.97776	3.46714e-06	ADEnine requiring
MSTRG.2548	YGR061C	ADE6	11.0587	29.6884	9.8069	59.6771	6.38238	34.3639	2.21129	2.72808e-08	ADEnine requiring
MSTRG.2703	YGR204W	ADE3	68.8043	122.091	61.6903	153.823	17.3061	187.923	1.67763	0.00107685	ADEnine requiring
MSTRG.4870	YMR300C	ADE4	10.3923	31.1177	9.81246	24.6809	8.81444	43.6452	1.75683	2.51405e-10	ADEnine requiring
MSTRG.5019	YNL220W	ADE12	24.8438	76.3107	23.7742	93.6529	26.5669	84.1005	1.74298	7.73712e-13	ADEnine requiring
MSTRG.5657	YOR128C	ADE2	30.6177	52.2067	29.7694	105.447	18.2165	77.4992	1.60391	5.06669e-05	ADEnine requiring
MSTRG.1185	YDR226W	ADK1	67.7486	175.748	71.3238	268.814	64.0664	177.366	1.61354	2.05609e-07	ADenylate Kinase
MSTRG.6159	YPL051W	ARL3	18.7419	50.1265	15.4897	26.1932	15.4324	46.7372	1.28031	2.04864e-05	ADP-Ribosylation factor-Like
MSTRG.2805	YHL047C	ARN2	13.9181	150.223	14.0429	43.2597	16.7587	37.0728	2.29332	2.23755e-05	AFT1 ReguloN
MSTRG.730	YCR105W	ADH7	4.94491	25.0273	5.48076	8.82636	2.85558	11.3332	1.88671	1.36247e-05	Alcohol DeHydrogenase
MSTRG.5421	YOL086C	ADH1	819.525	747.048	770.613	2272.98	636.968	1790.29	1.1351	0.0206956	Alcohol DeHydrogenase
MSTRG.5909	YOR374W	ALD4	580.995	726.562	534.769	1139.61	201.071	1680.99	1.45388	0.00388878	ALdehyde Dehydrogenase
MSTRG.2322	YGL157W	ARI1	16.7837	17.8475	15.4421	37.8957	13.792	35.855	1.00305	0.0158704	Aldehyde Reductase Intermediate
MSTRG.4009	YLR109W	AHP1	463.209	1326.68	459.682	1080.15	324.7	1092.3	1.47439	1.71992e-12	Alkyl HydroPeroxide reductase
MSTRG.343	YBR108W	AIM3	15.5275	28.1935	12.0391	25.2757	3.93709	23.0001	1.30137	0.0075294	Altered Inheritance rate of Mitochondria
MSTRG.1962	YER087W	AIM10	6.63375	13.7419	6.55301	11.7009	4.55938	15.2422	1.1851	1.55959e-06	Altered Inheritance rate of Mitochondria
MSTRG.3197	YJL131C	AIM23	33.2993	100.237	32.7964	63.1487	32.6409	53.6353	1.27055	2.17364e-05	Altered Inheritance rate of Mitochondria
MSTRG.6054	YPL158C	AIM44	5.97434	11.135	4.87073	15.3287	4.19261	10.2872	1.29582	2.59254e-05	Altered Inheritance rate of Mitochondria
MSTRG.5239	YNL008C	ASI3	24.8344	27.832	23.7277	44.9195	21.5852	99.0499	1.28502	0.012165	Amino acid Sensor-Independent
MSTRG.1766	YEL064C	AVT2	13.4131	22.9207	13.7811	18.7684	11.5152	54.8143	1.29561	0.00609434	Amino acid Vacuolar Transport
MSTRG.2376	YGL105W	ARC1	21.8236	30.6319	22.4801	61.5023	12.8656	46.6683	1.30054	0.00176322	Aminoacyl-tRNA synthetase Cofactor
MSTRG.4847	YMR279C	YMR279C	10.4654	23.7509	8.76911	14.7736	4.70516	14.095	1.12907	0.00301696	AminoTriazole Resistance
MSTRG.3372	YJR047C	ANB1	2.05115	74.7384	3.80143	8.70121	4.27715	21.908	3.26615	9.81176e-06	ANaeroBically induced
MSTRG.4001	YLR102C	APC9	35.6529	62.4714	26.0186	56.3145	25.9119	57.5847	1.00229	2.74079e-07	Anaphase Promoting Complex
MSTRG.5778	YOR249C	APC5	8.57727	22.1391	7.96053	12.3185	6.60077	14.8023	1.06184	0.000127192	Anaphase Promoting Complex
MSTRG.2097	YFL054C	AQY3	52.0953	94.8205	46.4544	149.432	40.4557	104.141	1.33448	1.49233e-05	AQuaporin from Yeast
MSTRG.6423	YPR192W	AQY1	13.557	157.06	17.4333	90.8349	8.84605	47.4065	2.8604	1.18449e-09	AQuaporin from Yeast
MSTRG.1432	YDR465C	RMT2	14.9919	72.6145	12.9208	26.2765	14.0048	17.8057	1.42324	0.00760736	aRginine MeThyltransferase
MSTRG.494	YBR249C	ARO4	15.332	32.9985	17.4117	168.157	18.8463	77.0831	2.45587	4.896e-05	AROmatic amino acid requiring
MSTRG.5336	YOL165C	AAD15	1.32806	2.38677	1.36952	3.06975	0.603394	5.41162	1.72159	0.010029	Aryl-Alcohol Dehydrogenase
MSTRG.2420	YGL065C	ALG2	6.46622	16.1516	7.19754	14.3464	4.16654	16.8441	1.39892	7.60683e-07	Asparagine-Linked Glycosylation
MSTRG.2299	YGL180W	ATG1	8.6437	19.9204	8.90812	15.7095	5.89697	24.4211	1.3422	1.28958e-06	AuTophaGy related
MSTRG.4358	YLR431C	ATG23	12.7344	37.4209	10.0744	27.0938	8.17489	23.1576	1.48871	4.70223e-08	AuTophaGy related
MSTRG.4353	YLR423C	ATG17	15.8986	36.7076	13.9232	30.6595	10.7149	28.497	1.23137	3.42755e-08	AuTophaGy related
MSTRG.3818	YKR099W	BAS1	8.40654	31.4464	7.42026	10.1157	7.78212	14.2712	1.18857	0.0072847	BASal
MSTRG.6148	YPL069C	BTS1	15.5372	37.1361	11.7568	14.9908	8.95418	24.7561	1.05988	0.00648913	Bet Two Suppressor
MSTRG.3880	YLL015W	BPT1	16.9139	18.8194	15.9686	47.4036	17.2129	42.719	1.12873	0.0120727	Bile Pigment Transporter
MSTRG.121	YBL098W	BNA4	18.368	100.565	14.8831	68.9652	15.7268	70.797	2.27082	3.1493e-27	Biosynthesis of Nicotinic Acid
MSTRG.2207	YFR047C	BNA6	92.0656	111.392	90.4639	387.953	73.2834	162.999	1.40805	0.00992959	Biosynthesis of Nicotinic Acid
MSTRG.2144	YFL007W	BLM10	20.1123	29.9893	18.479	45.6357	12.5824	39.544	1.18309	0.000193376	BLeoMycin resistance
MSTRG.3296	YJL031C	BET4	27.1981	38.8996	24.5182	65.7908	19.7562	43.859	1.06796	0.00216306	Blocked Early in Transport
MSTRG.3308	YJL020C	BBC1	24.8583	59.4605	22.7391	80.1001	6.02334	62.3863	1.94624	0.000158746	Bni1 synthetic lethal and Bee1 (las17) Complex member
MSTRG.3418	YJR092W	BUD4	2.40013	13.71	2.48019	6.94173	1.79925	4.01043	1.84882	7.44337e-05	BUD site selection
MSTRG.5839	YOR304C-A	BIL1	24.9923	50.4258	13.9003	32.2952	19.3009	37.8574	1.03414	0.00235016	Bud6-Interacting Ligand
MSTRG.4586	YMR055C	BUB2	23.5734	58.683	19.4177	27.8324	13.4825	29.3696	1.01357	0.00840908	Budding Uninhibited by Benzimidazole
MSTRG.3225	YJL095W	BCK1	4.60853	6.73002	3.81861	6.84121	1.89015	7.85119	1.06608	0.0040706	Bypass of C Kinase
MSTRG.4187	YLR267W	BOP2	151.525	199.589	157.105	583.339	157.18	313.09	1.25231	0.0102583	Bypass Of Pam1
MSTRG.4363	YLR433C	CNA1	11.1529	19.9348	10.4697	24.4016	7.51534	18.7477	1.11614	6.92716e-05	CalciNeurin A
MSTRG.6162	YPL048W	CAM1	114.723	216.574	100.937	401.481	60.9778	241.807	1.66446	2.62569e-05	Calcium And Membrane-binding protein
MSTRG.2457	YGL027C	CWH41	11.2049	14.8791	10.3353	30.8783	10.493	24.3949	1.13864	0.00336958	Calcofluor White Hypersensitive
MSTRG.2167	YFR014C	CMK1	47.3702	101.772	49.0848	116.011	40.3639	153.821	1.43058	7.61071e-08	CalModulin dependent protein Kinase
MSTRG.5501	YOL016C	CMK2	292.226	592.365	253.229	601.588	324.918	879.412	1.22943	2.1037e-05	CalModulin dependent protein Kinase
MSTRG.53	YAL021C	CCR4	14.592	23.1262	12.6255	23.4241	5.77197	26.2932	1.15491	0.00216061	Carbon Catabolite Repression
MSTRG.4052	YLR148W	PEP3	8.37447	11.8985	7.63763	20.7391	5.12376	12.5267	1.11504	0.00409701	carboxyPEPtidase Y-deficient
MSTRG.2468	YGL019W	CKB1	39.6426	99.6338	37.7467	69.9987	27.6873	68.1243	1.16021	2.84255e-06	Casein Kinase Beta subunit
MSTRG.6106	YPL111W	CAR1	114.66	331.091	137.19	125.065	100.489	467.791	1.34689	0.00536172	Catabolism of ARginine
MSTRG.557	YCL064C	CHA1	91.5401	63.2063	85.0847	216.322	75.6045	282.955	1.17168	0.0443438	Catabolism of Hydroxy Amino acids
MSTRG.4100	YLR178C	TFS1	473.838	1273.49	426.392	722.078	326.297	881.681	1.20578	4.98615e-06	cdc Twenty-Five Suppressor
MSTRG.32	YAL038W	CDC19	139.091	215.799	146.48	828.546	110.03	406.831	1.9099	0.000390573	Cell Division Cycle
MSTRG.841	YDL132W	CDC53	21.6012	39.9408	16.645	47.013	16.9038	43.7409	1.24316	2.01681e-08	Cell Division Cycle
MSTRG.4134	YLR215C	CDC123	9.84762	24.4596	8.91702	11.2734	7.23175	23.7083	1.16456	0.00108461	Cell Division Cycle
MSTRG.4347	YLR418C	CDC73	18.4686	28.4169	14.2402	36.879	9.91252	35.9972	1.26231	4.67233e-05	Cell Division Cycle
MSTRG.4545	YMR001C	CDC5	3.25163	14.0026	2.29465	8.87342	2.73479	8.36154	1.89069	8.87161e-11	Cell Division Cycle
MSTRG.2707	YGR207C	CIR1	37.6184	71.7279	34.3721	100.942	28.1556	58.7619	1.21464	0.000228583	Changed Intracellular Redox state
MSTRG.3321	YJL008C	CCT8	0	29.2324	0	0.855281	0	0	26.5458	6.1294e-10	Chaperonin Containing TCP-1
MSTRG.4227	YLR307W	CDA1	1.14041	32.6352	1.1234	4.83543	1.65655	11.0521	3.53632	6.25046e-08	Chitin DeAcetylase
MSTRG.4231	YLR308W	CDA2	0.471976	13.6548	0.531516	1.42032	0.33974	3.23468	3.68337	3.99174e-06	Chitin DeAcetylase
MSTRG.3166	YJL158C	CIS3	18.1284	50.1413	17.0867	18.7749	10.5894	28.8603	1.06181	0.0132227	CIk1 Suppressing
MSTRG.6216	YPR001W	CIT3	153.683	77.7382	149.158	573.349	146.095	725.858	1.63479	0.0265357	CITrate synthase
MSTRG.3576	YKL135C	APL2	0	0.085652	0	0.208516	0	0	7.1826	0.025766	clathrin Adaptor Protein complex Large chain
MSTRG.5779	YOR250C	CLP1	8.31358	18.4192	7.32824	15.4677	5.67703	14.876	1.18262	1.51541e-07	CLeavage/Polyadenylation factor Ia subunit
MSTRG.4557	YMR012W	CLU1	4.7567	5.68722	5.14333	11.4802	4.64374	12.2076	1.01434	0.0153026	CLUstered mitochondria
MSTRG.3985	YLR087C	CSF1	2.04645	10.7719	1.81928	4.51962	1.19726	5.29889	1.99365	1.8507e-07	Cold Sensitive for Fermentation
MSTRG.1926	YER061C	CEM1	34.0199	63.675	34.0605	116.516	37.4356	79.6718	1.29991	0.000321849	Condensing Enzyme with Mitochondrial function
MSTRG.1524	YIL169C	YIL169C	10.8322	79.9643	10.2812	22.497	8.98842	18.9256	1.95236	0.000363958	Condition Specific Secretion
MSTRG.4470	YML071C	COG8	22.2926	31.4278	17.4874	49.1918	13.3932	38.1152	1.1767	0.000345462	Conserved Oligomeric Golgi complex
MSTRG.551	YBR302C	COS2	27.2509	84.1236	28.0167	47.8239	27.2359	82.079	1.33814	1.24358e-06	COnserved Sequence
MSTRG.2090	YFL062W	COS4	4.31065	16.9161	3.79882	6.06587	2.7921	14.0678	1.73276	4.05537e-05	COnserved Sequence
MSTRG.2800	YGR295C	COS6	35.0183	194.85	38.0489	52.3442	37.6872	99.9304	1.58239	0.000635842	COnserved Sequence
MSTRG.2809	YHL048W	COS8	18.8687	60.9527	31.4073	57.2713	24.4306	80.0501	1.37354	4.26294e-05	COnserved Sequence
MSTRG.4395	YML132W	COS3	27.5988	84.8544	27.9439	48.0119	28.0144	82.0093	1.3249	1.65657e-06	COnserved Sequence
MSTRG.4900	YNL336W	COS1	26.5545	97.6491	31.5867	53.1146	25.5839	81.5283	1.43279	4.14986e-07	COnserved Sequence
MSTRG.683	YCR054C	CTR86	2.62948	13.7379	2.87456	5.17165	2.24639	8.41197	1.77273	6.96559e-06	Copper TRansport protein
MSTRG.4132	YLR213C	CRR1	4.57119	48.8148	3.86122	16.7739	3.74428	19.8022	2.76156	6.13314e-11	CRH-Related
MSTRG.1234	YDR270W	CCC2	12.2182	48.8815	10.1086	12.0167	9.55566	13.3263	1.16085	0.0438538	Cross-Complements Ca(2+) phenotype of csg1
MSTRG.1698	YIR007W	EGH1	3.29064	13.125	2.36288	7.92497	1.94155	9.7677	2.0057	9.4464e-13	Cryptococcus neoformans EGCrP2 Homolog
MSTRG.400	YBR161W	CSH1	10.8455	17.6599	9.56024	13.0737	7.47322	28.763	1.07962	0.00417403	CSG1/SUR1 Homolog
MSTRG.2750	YGR247W	CPD1	13.9535	47.5493	11.9946	15.9294	12.2908	19.9712	1.07735	0.0199766	Cyclic nucleotide PhosphoDiesterase
MSTRG.5963	YPL256C	CLN2	1.57455	2.58181	0.706135	3.5717	0.683614	2.33585	1.53852	0.00187804	CycLiN
MSTRG.6340	YPR119W	CLB2	0.169301	4.33193	0.390677	0.828773	0.449447	1.11661	2.53591	0.00229333	CycLin B
MSTRG.65	YAL012W	CYS3	69.7787	92.6609	51.6721	112.961	25.0498	152.115	1.31113	0.00189312	CYStathionine gamma-lyase
MSTRG.4454	YML086C	ALO1	5.65394	15.1735	6.78325	22.8242	3.15901	19.4961	1.8907	1.05129e-06	D-Arabinono-1
MSTRG.4197	YLR276C	DBP9	6.95053	26.5393	6.02295	9.03162	5.50669	15.0806	1.41137	0.000509438	Dead Box Protein
MSTRG.5123	YNL112W	DBP2	19.7479	81.7544	17.4398	38.491	27.0378	31.7971	1.18533	0.00813648	Dead Box Protein
MSTRG.3635	YKL078W	DHR2	1.04694	2.76457	0.686754	1.20323	0.724782	2.55248	1.38705	0.00156397	DEAH-box RNA helicase
MSTRG.49	YAL026C	DRS2	0.530631	0.885158	0.401753	0.768817	0.312096	1.08401	1.13862	0.00185067	Deficiency of Ribosomal Subunits
MSTRG.445	YBR201W	DER1	13.2989	35.0097	14.8652	25.6613	15.8679	34.2267	1.07437	5.06669e-05	Degradation in the Endoplasmic Reticulum
MSTRG.3489	YJR150C	DAN1	0.231882	3.48595	0.148729	0.44544	0.184047	1.45709	3.14854	0.000234127	Delayed ANaerobic
MSTRG.1760	YEL070W	DSF1	30.5749	213.742	28.2656	47.6071	30.4943	96.4948	1.93488	0.000112314	Deletion Suppressor of mptFive/pufFive mutation
MSTRG.4230	YLR307C-A	YLR307C-A	11.5014	193.696	9.0898	274.501	8.8127	135.184	4.36375	1.10991e-36	Delta-Psi dependent mitochondrial Assembly protein of 10 kDa
MSTRG.3192	YJL133C-A	YJL133C-A	1536.89	2404.28	1378.22	5604.54	1245.73	3038.47	1.43102	0.000709332	Delta-Psi dependent mitochondrial Import protein of 8 kDa
MSTRG.2912	YHR043C	DOG2	15.2019	45.2057	12.8173	37.1156	8.11817	39.4251	1.74828	1.06285e-10	DeOxyGlucose
MSTRG.2729	YGR227W	DIE2	5.33271	16.4641	5.31717	5.38016	3.74547	11.6558	1.17947	0.00774229	Derepression of ITR1 Expression
MSTRG.5954	YPL265W	DIP5	82.5051	244.324	98.0091	145.222	87.5236	274.299	1.26827	3.01351e-05	DIcarboxylic amino acid Permease
MSTRG.5616	YOR080W	DIA2	3.75693	9.81647	2.55826	5.73426	2.79673	4.56379	1.1185	0.00306618	Digs Into Agar
MSTRG.2098	YFL053W	DAK2	2.38211	33.1701	2.11409	4.57069	1.54097	6.19369	2.79262	7.91251e-05	DihydroxyAcetone Kinase
MSTRG.6014	YPL194W	DDC1	2.62618	9.99268	2.41244	5.78165	1.85637	8.09083	1.76719	2.78693e-10	DNA Damage Checkpoint
MSTRG.3037	YHR164C	DNA2	3.7867	7.10219	4.04769	8.5465	3.39615	7.88735	1.05712	1.85927e-05	DNA synthesis defective
MSTRG.4687	YMR132C	JLP2	6.73674	23.6227	7.13638	13.6952	5.43681	12.7165	1.34379	0.00011116	dnaJ-Like Protein
MSTRG.6161	YPL049C	DIG1	45.2059	81.9059	40.4146	73.4682	20.6955	76.6435	1.13009	0.000515982	Down-regulator of Invasive Growth
MSTRG.708	YCR084C	TUP1	21.8322	31.9068	15.8483	41.1549	3.38277	51.7558	1.64611	0.0079122	dTMP-UPtake
MSTRG.3774	YKR054C	DYN1	4.20959	29.4067	3.44868	5.58216	2.40462	4.96905	1.93183	0.00423822	DYNein
MSTRG.4913	YNL327W	EGT2	2.97613	6.77348	2.39722	5.50347	1.36115	8.74447	1.6437	3.85104e-06	Early G1 Transcript
MSTRG.726	YCR100C	YCR100C	6.18759	23.5809	6.30748	14.6955	5.24434	13.7027	1.52446	1.25528e-07	Efficient Mitochondria targeting-Associated protein
MSTRG.173	YBL047C	EDE1	31.877	62.4365	29.0552	49.13	15.6277	52.5823	1.09786	0.000351603	EH Domains and Endocytosis
MSTRG.3507	YKL204W	EAP1	5.32884	13.2248	5.35324	20.9769	0.987834	23.1673	2.33146	0.000152448	EIF4E-Associated Protein
MSTRG.5307	YNR054C	ESF2	6.17621	19.3094	4.26724	6.81475	4.83279	7.80289	1.11082	0.0222271	Eighteen S rRNA Factor 2
MSTRG.3889	YLL007C	LMO1	2.02497	3.78154	1.90314	4.06584	1.40484	4.50871	1.20396	2.35867e-05	eLMO homolog
MSTRG.3459	YJR129C	EFM3	4.73803	15.2585	5.09347	7.71246	2.93131	11.2193	1.39691	0.000150793	Elongation Factor Methyltransferase
MSTRG.4679	YMR124W	EPO1	29.5654	47.6264	25.2124	54.5659	8.79593	46.0409	1.24661	0.00666285	Endoplasmic reticulum POlarization
MSTRG.3072	YHR193C	EGD2	151.638	185.317	141.762	412.579	103.199	231.915	1.09055	0.0115428	Enhancer of Gal4 DNA binding
MSTRG.2757	YGR254W	ENO1	263.537	549.415	318.764	1424.23	258.888	573.683	1.61721	0.000992236	ENOlase
MSTRG.3048	YHR174W	ENO2	30.2625	98.3772	38.5393	265.169	25.6694	212.934	2.62328	4.23429e-09	ENOlase
MSTRG.4896	YMR323W	ERR3	6.38681	11.5649	6.69251	27.1153	1.52703	21.2855	2.08049	0.000789536	Enolase-Related Repeat
MSTRG.5930	YOR393W	ERR1	21.1121	27.0854	21.6472	42.3523	15.2773	56.8459	1.12417	0.00349017	Enolase-Related Repeat
MSTRG.5939	YPL281C	ERR2	21.5175	27.8593	22.1334	42.9489	15.3558	58.3602	1.13238	0.00327124	Enolase-Related Repeat
MSTRG.4204	YLR284C	ECI1	130.85	129.775	128.049	280.186	128.901	368.031	1.00433	0.0302199	Enoyl-CoA Isomerase
MSTRG.5344	YOL158C	ENB1	29.4562	175.767	29.298	55.0696	29.574	54.9033	1.77498	0.000606795	ENteroBactin
MSTRG.2253	YGL231C	EMC4	87.134	184.424	69.8835	146.258	54.1373	154.198	1.19182	4.72282e-08	ER Membrane protein Complex
MSTRG.2547	YGR060W	ERG25	35.5822	210.662	30.6876	49.0303	34.8474	128.209	1.87799	0.000103128	ERGosterol biosynthesis
MSTRG.3069	YHR190W	ERG9	98.3401	122.023	93.7286	187.024	65.9976	224.501	1.05484	0.00263936	ERGosterol biosynthesis
MSTRG.4410	YML126C	ERG13	14.0157	22.6516	13.4128	18.1404	9.55338	36.2387	1.04546	0.00316591	ERGosterol biosynthesis
MSTRG.4535	YML008C	ERG6	17.5431	36.4152	14.0944	19.9088	11.1921	50.4894	1.29998	0.000836809	ERGosterol biosynthesis
MSTRG.4689	YMR134W	ERG29	10.4276	43.701	11.3883	17.614	9.52336	20.2727	1.33294	0.00112487	ERGosterol biosynthesis
MSTRG.1313	YDR359C	EAF1	5.7194	11.058	4.64872	8.7559	2.23975	10.0026	1.24698	0.00076609	Esa1p-Associated Factor
MSTRG.489	YBR247C	ENP1	7.76807	25.0792	6.32533	10.5541	8.1191	12.1467	1.05723	0.00918887	Essential Nuclear Protein
MSTRG.481	YBR239C	ERT1	3.62262	7.50552	2.74301	3.04545	2.71694	8.3826	1.0323	0.021768	Ethanol Regulated Transcription factor
MSTRG.4612	YMR049C	ERB1	6.72111	23.4748	6.37	10.0595	5.46806	11.6409	1.24331	0.000778935	Eukaryotic Ribosome Biogenesis
MSTRG.992	YDR021W	FAL1	5.56243	23.2822	4.82304	6.10095	4.93641	9.42613	1.2849	0.0137167	eukaryotic translation initiation factor Four A Like
MSTRG.2776	YGR271C-A	EFG1	3.66494	11.1702	2.79451	5.53693	3.25923	5.38648	1.15406	0.00727922	Exit From G1
MSTRG.177	YBL043W	ECM13	80.478	708.477	85.7114	133.499	91.9696	142.014	1.84587	0.00419833	ExtraCellular Mutant
MSTRG.6195	YPL021W	ECM23	4.47565	38.5955	3.36421	3.89881	3.10358	6.25272	2.08082	0.0128677	ExtraCellular Mutant
MSTRG.1507	YDR534C	FIT1	3.83426	44.488	4.99684	10.0621	1.82039	18.953	2.73538	2.29125e-06	Facilitator of Iron Transport
MSTRG.5919	YOR382W	FIT2	91.9804	3920.78	119.402	645.972	69.8582	286.785	4.02745	0.000535212	Facilitator of Iron Transport
MSTRG.5920	YOR383C	FIT3	147.737	4772.99	172.107	1156.78	41.5005	608.809	4.13376	0.000109887	Facilitator of Iron Transport
MSTRG.1888	YER032W	FIR1	3.16769	7.3083	2.00025	3.17437	0.684502	7.63312	1.63766	0.00587367	Factor Interacting with REF2
MSTRG.714	YCR089W	FIG2	1.22026	10.5097	1.31678	5.47681	0.71551	7.3418	2.81613	4.12398e-17	Factor-Induced Gene
MSTRG.5812	YOR280C	FSH3	13.4027	18.3219	10.0641	25.1252	7.77619	21.8506	1.07444	0.000853991	Family of Serine Hydrolases
MSTRG.1868	YER015W	FAA2	95.5003	77.505	87.3305	193.289	41.2757	235.33	1.20645	0.0259256	Fatty Acid Activation
MSTRG.3520	YKL182W	FAS1	14.0039	20.9933	13.0556	22.1187	11.4696	37.0804	1.04581	0.00107685	Fatty Acid Synthetase
MSTRG.6073	YPL141C	FRK1	26.7255	35.2172	22.5296	42.6775	23.0741	70.544	1.02849	0.00360713	Fatty acyl-CoA synthetase and RNA processing-associated Kinase
MSTRG.5921	YOR384W	FRE5	14.5023	78.1754	16.4063	27.5168	7.77758	29.8914	1.76997	0.000268417	Ferric REductase
MSTRG.4467	YML074C	FPR3	33.8915	46.6226	33.0462	77.6357	21.5508	91.1259	1.29365	0.000621086	Fk 506-sensitive Proline Rotamase
MSTRG.4381	YLR449W	FPR4	8.69203	23.8157	7.95551	20.97	8.31321	22.039	1.40036	7.01655e-14	FKBP Proline Rotamase (isomerase)
MSTRG.105	YAR050W	FLO1	8.7111	16.5434	8.49578	15.3187	6.45143	17.2257	1.02488	1.459e-09	FLOcculation
MSTRG.1712	YIR019C	YIR019C	0.401873	3.21079	0.486559	4.12411	0.270684	5.25079	3.43148	4.18232e-22	FLOcculation
MSTRG.1925	YER060W-A	FCY22	3.51526	7.48758	2.66401	10.8832	1.19623	9.1089	1.92421	1.73136e-05	FluoroCYtosine resistance
MSTRG.3657	YKL060C	FBA1	756.945	1125.7	840.765	3248.91	765.467	1419.15	1.31445	0.00926679	Fructose-1
MSTRG.1788	YEL047C	YEL047C	13.7272	32.4024	12.6426	50.4546	9.10114	55.3643	1.97046	2.05079e-09	Fumarate ReDuctase
MSTRG.242	YBR018C	GAL7	15.7818	56.6184	15.5512	17.4248	12.0814	31.2306	1.23014	0.0051934	GALactose metabolism
MSTRG.244	YBR020W	GAL1	4.16261	10.6187	2.81862	10.6766	2.08063	9.07241	1.75175	1.74602e-08	GALactose metabolism
MSTRG.5462	YOL051W	GAL11	27.3584	70.7428	24.296	50.2191	6.9608	42.5267	1.48961	0.00350134	GALactose metabolism
MSTRG.3761	YKR039W	GAP1	37.927	112.576	49.0635	38.2186	45.6979	152.155	1.13343	0.0293042	General Amino acid Permease
MSTRG.1246	YDR283C	GCN2	4.03008	10.9233	3.45999	9.34341	3.44739	7.15997	1.30942	1.05414e-07	General Control Nonderepressible
MSTRG.582	YCL039W	GID7	21.8823	35.9234	18.1166	36.2223	10.5643	40.7997	1.16714	0.000139846	Glucose Induced Degradation deficient
MSTRG.4808	YMR250W	GAD1	135.402	143.276	128.46	380.219	71.4581	309.165	1.34493	0.00533965	GlutAmate Decarboxylase
MSTRG.1475	YDR508C	GNP1	46.3535	199.976	45.3399	72.4457	26.6887	99.9312	1.61725	0.000106282	GlutamiNe Permease
MSTRG.2234	YGL245W	GUS1	24.8934	34.651	25.2323	85.5398	19.6772	62.8323	1.4091	0.00101102	GlUtamyl-tRNA Synthetase
MSTRG.949	YDL021W	GPM2	52.0907	94.4366	58.315	127.985	41.8914	86.1948	1.01851	0.00116516	Glycerate PhosphoMutase
MSTRG.3547	YKL152C	GPM1	0	0	0	1.47713	0	7.92298	10.5171	0.0238338	Glycerate PhosphoMutase
MSTRG.1533	YIL155C	GUT2	130.747	148.267	109.625	254.366	38.6204	270.532	1.30678	0.0103317	Glycerol UTilization
MSTRG.5450	YOL059W	GPD2	57.1805	125.601	58.7723	157.948	44.9126	198.16	1.5774	2.43333e-08	Glycerol-3-Phosphate Dehydrogenase
MSTRG.6107	YPL110C	GDE1	10.3989	10.6491	8.92597	26.3069	5.9004	19.7135	1.19898	0.00878542	GlycerophosphoDiEsterase
MSTRG.990	YDR019C	GCV1	64.2308	184.412	62.3737	429.19	56.6657	211.19	2.1893	1.95833e-07	GlyCine cleaVage
MSTRG.4748	YMR189W	GCV2	15.4292	46.7202	14.262	51.6148	11.3722	41.6987	1.76674	2.28802e-15	GlyCine cleaVage
MSTRG.5714	YOR178C	GAC1	68.4203	204.077	74.9675	148.577	39.6948	204.541	1.59189	8.53836e-08	Glycogen ACcumulation
MSTRG.6415	YPR184W	GDB1	102.027	175.014	85.5426	174.468	36.4713	158.679	1.1981	0.00233219	Glycogen DeBranching
MSTRG.2168	YFR015C	GSY1	27.5414	78.3564	27.5884	54.1062	23.8999	71.3496	1.34051	1.36613e-11	Glycogen SYnthase
MSTRG.5485	YOL030W	GAS5	92.7505	145.483	80.0875	241.168	48.8777	218.414	1.46961	4.47247e-05	Glycophospholipid-Anchored Surface protein
MSTRG.6298	YPR081C	GRS2	8.5669	33.7938	8.36171	27.9917	7.01743	14.9384	1.66252	4.73164e-06	Glycyl-tRNA Synthase
MSTRG.4377	YLR445W	GMC2	0.958119	3.63364	1.03166	3.38281	0.763956	3.18378	1.86158	1.39802e-05	Grand Meiotic recombination Cluster
MSTRG.1474	YDR507C	GIN4	3.4819	3.75089	2.57105	12.3203	2.77541	10.4545	1.61189	0.00187804	Growth Inhibitory
MSTRG.1793	YEL042W	GDA1	11.2397	25.4588	9.5152	13.6879	4.69142	19.5778	1.19749	0.00254126	Guanosine DiphosphatAse
MSTRG.2467	YGL020C	GET1	15.1824	45.3711	12.1357	20.2766	12.0971	22.5669	1.12764	0.00255981	Guided Entry of Tail-anchored proteins
MSTRG.1385	YDR420W	HKR1	7.99019	13.3235	6.83533	19.226	2.27813	18.6006	1.61223	0.000870951	Hansenula mrakii Killer toxin Resistant
MSTRG.5348	YOL155C	HPF1	16.6003	161.818	17.8641	75.104	13.0178	41.8101	2.51213	1.15962e-07	Haze Protective Factor
MSTRG.3165	YJL159W	HSP150	136.235	353.114	119.686	885.576	54.4819	654.071	2.65033	3.08515e-08	Heat Shock Protein
MSTRG.4858	YMR290C	HAS1	10.0018	43.1112	8.94735	20.6092	10.1191	26.475	1.59024	4.3536e-07	Helicase Associated with Set1
MSTRG.3294	YJL033W	HCA4	6.78595	26.4099	7.76424	13.7725	7.37287	16.7355	1.33192	1.55721e-05	Helicase CA
MSTRG.3631	YKL084W	HOT13	28.3272	117.205	33.4324	57.5357	23.1354	176.871	2.01513	3.50117e-06	Helper Of Tim
MSTRG.4173	YLR256W	HAP1	14.4683	39.2169	14.0197	19.1645	9.46393	44.7087	1.41511	0.000104756	Heme Activator Protein
MSTRG.1014	YDR044W	HEM13	8.68045	72.9893	8.31681	9.9347	8.23632	45.1367	2.27336	0.000204821	HEMe biosynthesis
MSTRG.4124	YLR205C	HMX1	71.2207	308.003	66.4474	141.142	51.7224	58.8332	1.3857	0.0153815	HeMe oXygenase
MSTRG.5380	YOL123W	HRP1	12.5404	58.0543	10.4588	34.7629	11.6915	60.5547	2.1132	1.00319e-15	Heterogenous nuclear RibonucleoProtein
MSTRG.2212	YFR053C	HXK1	408.453	1502.09	422.271	941.183	516.056	860.243	1.24807	5.86888e-05	HeXoKinase
MSTRG.2228	YGL253W	HXK2	16.3971	52.5811	21.471	51.6149	23.2596	116.01	1.81157	2.73662e-05	HeXoKinase
MSTRG.1761	YEL069C	HXT13	1.36199	54.4076	1.72371	4.0031	0.904397	13.8309	4.09333	8.53012e-08	HeXose Transporter
MSTRG.2139	YFL011W	HXT10	1.66094	94.5757	1.61587	4.1658	0.654161	11.652	4.73376	0.000344077	HeXose Transporter
MSTRG.1523	YIL170W	HXT12	4.36959	12.28	4.37732	8.06807	4.02267	14.0837	1.4045	1.18779e-06	HeXose Transporter
MSTRG.3094	YJL219W	HXT9	5.50424	16.178	5.8925	8.50254	4.86207	10.184	1.06545	0.000688473	HeXose Transporter
MSTRG.4556	YMR011W	HXT2	22.1465	386.685	24.9127	366.587	32.8812	489.536	3.92141	9.45258e-43	HeXose Transporter
MSTRG.5327	YNR072W	HXT17	3.33714	17.1676	3.15861	5.64108	1.71053	28.2303	2.61057	4.37026e-06	HeXose Transporter
MSTRG.5346	YOL156W	HXT11	6.69762	13.8208	5.19978	7.94574	4.30125	13.908	1.12296	0.000273969	HeXose Transporter
MSTRG.4112	YLR192C	HCR1	39.3528	76.541	33.4141	65.4749	13.7935	55.3202	1.19979	0.00406791	High-Copy suppressor of Rpg1
MSTRG.493	YBR248C	HIS7	8.1743	9.90359	8.39685	18.1381	7.13658	22.8476	1.10245	0.00807111	HIStidine requiring
MSTRG.587	YCL030C	HIS4	24.3858	19.594	24.675	97.5735	15.5973	105.29	1.81315	0.00419833	HIStidine requiring
MSTRG.6424	YPR193C	HPA2	8.81729	21.4446	6.48516	26.569	4.3412	9.12538	1.55912	0.00350867	Histone and other Protein Acetyltransferase
MSTRG.1258	YDR295C	HDA2	8.04614	27.7632	6.63772	15.4491	6.04401	19.7348	1.5769	1.38742e-09	Histone DeAcetylase
MSTRG.1184	YDR225W	HTA1	121.878	450.648	139.045	490.593	141.406	236.15	1.53	4.55776e-05	Histone h Two A
MSTRG.1183	YDR224C	HTB1	207.574	904.066	190.71	772.241	207.482	406.281	1.75964	6.92252e-07	Histone h Two B
MSTRG.2686	YGR187C	HGH1	6.36381	18.1236	6.52405	7.94258	5.37943	15.209	1.13938	0.00154975	HmG1/2 Homolog
MSTRG.5753	YOR227W	HER1	12.8216	17.6409	10.115	20.8998	5.32588	23.0718	1.14249	0.00187189	Hmg2p ER Remodeling
MSTRG.5495	YOL021C	DIS3	13.8274	17.548	10.4214	17.2142	4.16629	26.9028	1.13786	0.0164421	homolog of S. pombe dis3 (chromosome DISjunction)
MSTRG.5768	YOR237W	HES1	3.35629	20.1856	1.76288	12.3876	2.28084	21.4875	2.85273	4.90047e-18	Homologous to kES1
MSTRG.761	YDL223C	HBT1	796.899	720.888	709.286	2096.1	360.389	1731.39	1.62906	0.00100803	HuB1 Target
MSTRG.3421	IRT1	IRT1	8.75765	22.0283	6.82487	9.28045	7.92373	35.103	1.46216	0.00293585	IME1 Regulatory Transcript
MSTRG.491	YBR245C	ISW1	2.09952	5.02038	2.05242	3.69649	1.61006	4.98132	1.23222	1.73825e-07	Imitation SWitch subfamily
MSTRG.110	YAR073W	IMD1	0.597585	38.6619	0.392195	9.849	0.525215	6.77734	5.12528	7.27968e-17	IMP Dehydrogenase
MSTRG.4359	YLR432W	IMD3	13.7067	277.925	13.8463	88.5184	13.3766	106.695	3.47176	2.73115e-16	IMP Dehydrogenase
MSTRG.4489	YML056C	IMD4	13.1935	37.6784	13.4747	17.9549	13.6624	24.284	1.01236	0.00264489	IMP Dehydrogenase
MSTRG.5398	YOL101C	IZH4	3.64949	15.574	2.39718	6.04089	2.0542	29.2266	2.62873	3.50117e-06	Implicated in Zinc Homeostasis
MSTRG.396	YBR157C	ICS2	55.5121	360.675	60.9152	137.324	66.476	72.4176	1.57636	0.00569635	Increased Copper Sensitivity
MSTRG.3446	YJR118C	ILM1	4.73765	11.2224	3.83213	7.63667	3.70981	8.41057	1.1309	0.000110533	Increased Loss of Mitochondrial DNA
MSTRG.3738	YKR019C	IRS4	14.313	24.7952	11.3201	20.8656	7.47224	30.7065	1.20546	6.68226e-05	Increased rDNA Silencing
MSTRG.5502	YOL015W	IRC10	11.073	34.7618	8.52089	15.3632	9.89479	29.0817	1.388	3.8573e-05	Increased Recombination Centers
MSTRG.4630	YMR081C	ISF1	40.346	173.609	40.6585	164.742	43.3204	119.199	1.85773	4.35073e-13	Increasing Suppression Factor
MSTRG.4343	YLR413W	INA1	2.97907	10.3295	3.13786	6.0426	2.7844	20.7129	2.02557	2.1037e-05	INdicator of Abscission
MSTRG.3420	YJR094C	IME1	10.0284	58.2344	8.81385	35.538	8.91371	45.5862	2.29896	1.02728e-24	Inducer of MEiosis
MSTRG.378	YBR140C	IRA1	11.186	48.5343	9.38892	25.6641	6.96845	17.4458	1.71044	2.51265e-05	Inhibitory Regulator of the RAS-cAMP pathway
MSTRG.5637	YOR109W	INP53	5.26341	11.9816	4.906	9.911	4.16887	10.8988	1.17708	2.5559e-11	INositol polyphosphate 5-Phosphatase
MSTRG.5204	YNL037C	IDH1	194.207	1313.58	169.592	305.028	178.687	386.851	1.81985	0.00076609	Isocitrate DeHydrogenase
MSTRG.6221	YPR006C	ICL2	61.8876	164.093	61.4173	95.3748	50.0711	110.921	1.06489	3.23477e-05	IsoCitrate Lyase
MSTRG.611	YCL009C	ILV6	64.1233	89.3105	56.8103	123.4	33.4554	92.7378	1.00114	0.00385944	IsoLeucine Valine
MSTRG.3349	YJR016C	ILV3	75.1151	89.5822	79.154	338.044	71.1227	585.164	2.1718	0.000496693	IsoLeucine-plus-Valine requiring
MSTRG.4286	YLR355C	ILV5	90.1692	162.218	109.567	336.274	65.8711	568.598	2.00893	5.66811e-05	IsoLeucine-plus-Valine requiring
MSTRG.2792	YGR287C	IMA1	2.38101	24.4516	2.49856	2.64152	3.25356	9.5341	2.07768	0.00335512	IsoMAltase
MSTRG.2469	YGL018C	JAC1	51.4488	87.6043	37.0557	77.2138	24.3104	87.8488	1.16951	8.75759e-05	J-type Accessory Chaperone
MSTRG.5102	YNL132W	KRE33	2.17948	5.82944	1.98365	2.66774	1.49421	4.1175	1.12962	0.00138027	Killer toxin REsistant
MSTRG.2178	YFR024C-A	LSB3	56.8942	167.96	54.0192	176.914	33.3315	105.923	1.64794	8.00154e-07	Las Seventeen Binding protein
MSTRG.3337	YJR005C-A	LSO1	1.53265	70.5503	0.656314	22.3657	1.16958	5.74946	4.79947	3.12107e-09	Late-annotated Small Open reading frame
MSTRG.2479	YGL009C	LEU1	202.075	285.842	228.526	1335.7	199.818	879.674	2.01297	0.000425855	LEUcine biosynthesis
MSTRG.5620	YOR084W	LPX1	26.6763	68.7128	28.7513	43.3535	12.8112	63.9441	1.35391	0.000237334	Lipase of PeroXisomes
MSTRG.2108	YFL042C	YFL042C	33.1359	50.8376	28.0451	62.892	13.0426	41.5282	1.08744	0.00849349	Lipid transfer protein Anchored at Membrane contact site
MSTRG.6212	YPL004C	LSP1	837.109	1750.15	774.335	2007.28	615.619	1886.76	1.33969	4.41521e-10	Long chain bases Stimulate Phosphorylation
MSTRG.47	YAL024C	LTE1	1.19189	3.47401	1.36814	1.39413	0.811516	2.85207	1.16179	0.0069536	Low Temperature Essential
MSTRG.3071	YHR192W	LNP1	20.474	47.2811	16.9554	40.18	11.3698	29.0582	1.2532	9.29023e-05	LuNaPark family member
MSTRG.847	YDL131W	LYS21	81.4972	86.1567	79.5572	246.877	69.9113	202.174	1.23057	0.00912523	LYSine
MSTRG.352	YBR115C	LYS2	9.51285	15.0067	9.32936	30.9851	6.31153	36.5073	1.72741	4.28343e-05	LYSine requiring
MSTRG.41	YAL025C	MAK16	10.1893	34.4349	7.92563	21.0746	7.09692	16.4176	1.49138	1.52989e-05	MAintenance of Killer
MSTRG.5115	YNL117W	MLS1	25.8219	71.2877	33.667	80.4134	15.0837	33.4287	1.31406	0.00615908	MaLate Synthase
MSTRG.2797	YGR292W	MAL12	3.48814	16.1982	3.29245	3.41639	2.6251	5.70227	1.36979	0.0199803	MALtose fermentation
MSTRG.285	YBR056W-A	YBR056W-A	236.503	1165.74	208.925	294.836	259.74	1095.59	1.79788	0.000316136	MaNganese Chelating protein 1
MSTRG.5328	YNR073C	MAN2	12.5292	105.451	9.07926	18.0284	10.3647	72.6267	2.55944	3.71576e-06	MANnitol dehydrogenase
MSTRG.6022	YPL187W	MF(ALPHA)1	2.63028	12.9372	2.59825	3.34225	1.72334	4.01514	1.4995	0.0236857	Mating Factor ALPHA
MSTRG.2289	YGL197W	MDS3	10.2145	20.3618	9.72449	19.4754	6.22974	18.5479	1.1548	4.02609e-06	Mck1 Dosage Suppressor
MSTRG.1903	YER044C-A	MEI4	1.90385	3.22324	1.12052	2.29662	1.43129	4.06563	1.09638	0.00786201	MEIosis-specific
MSTRG.1724	YIR025W	MND2	18.7862	54.7639	19.0307	45.5675	11.1338	33.5121	1.44279	7.93011e-06	Meiotic Nuclear Divisions
MSTRG.3342	YJR010W	MET3	67.02	158.711	53.1702	122.897	43.4796	124.659	1.30242	5.80333e-10	METhionine requiring
MSTRG.318	YBR084W	MIS1	4.36446	12.096	4.3848	9.6991	5.16964	8.83006	1.10586	2.81578e-05	MItochondrial C1-tetrahydrofolate Synthase
MSTRG.446	YBR201C-A	YBR201C-A	173.939	712.291	142.428	277.785	125.43	188	1.37422	0.00659126	mitochondrial MINi protein of ~7 kDa
MSTRG.3482	YKL221W	MCH2	4.02836	19.0661	2.5731	5.54124	2.88963	4.19102	1.55455	0.0117384	MonoCarboxylate permease Homologue
MSTRG.1986	YER106W	MAM1	4.08326	9.48379	5.14	5.6233	3.15873	14.3408	1.22352	0.00755682	Monopolar microtubule Attachment during Meiosis I
MSTRG.5274	YNR024W	MPP6	19.2093	46.2089	12.6191	22.6092	12.8928	23.2468	1.01798	0.00700309	M-Phase Phosphoprotein 6 homolog
MSTRG.5355	YOL149W	DCP1	35.8457	82.9237	31.7082	56.8774	32.2192	79.8384	1.11287	1.55974e-07	mRNA DeCaPping
MSTRG.1700	YIR009W	MSL1	13.792	37.3261	10.6593	21.7657	12.6051	17.3601	1.01458	0.0106416	MUD Synthetic Lethal
MSTRG.2501	YGR014W	MSB2	3.81137	9.43988	2.40948	5.93254	0.989563	9.93353	1.82528	0.000147289	Multicopy Suppression of a Budding defect
MSTRG.2301	YGL178W	MPT5	19.1789	18.9878	16.3009	28.573	14.0338	37.1543	1.12274	0.00203561	Multicopy suppressor of Pop Two
MSTRG.5416	YOL090W	MSH2	3.69526	4.37232	2.93918	7.15295	2.74708	8.25117	1.08183	0.0035591	MutS Homolog
MSTRG.4663	YMR109W	MYO5	3.54707	13.254	3.80232	7.96691	1.65516	9.79979	1.76976	2.54667e-06	MYOsin
MSTRG.3199	YJL126W	NIT2	20.3869	41.9442	16.6681	31.0453	12.6123	32.0417	1.07035	1.42104e-05	NITrilase superfamily
MSTRG.6375	YPR149W	NCE102	432.349	2512.51	522.519	2711.19	400.163	1780.61	2.35655	4.12398e-17	NonClassical Export
MSTRG.4114	YLR194C	NCW2	134.962	550.563	107.018	107.802	115.432	1066.97	2.22696	0.00105687	Novel Cell Wall protein
MSTRG.929	YDL040C	NAT1	7.77885	12.9927	6.36215	16.2736	4.73882	13.6198	1.19117	2.25404e-05	N-terminal AcetylTransferase
MSTRG.6381	YPR155C	NCA2	20.2853	25.3721	22.2558	40.6971	14.8435	67.1264	1.21444	0.00627979	Nuclear Control of ATPase
MSTRG.2393	YGL092W	NUP145	4.34336	7.35494	4.19584	7.68706	1.71851	9.31615	1.25739	0.0019979	NUclear Pore
MSTRG.3316	YJL010C	NOP9	5.55826	15.2288	4.97179	9.66375	5.42788	8.09535	1.01546	0.00155913	NucleOlar Protein
MSTRG.5177	YNL061W	NOP2	8.61652	20.2843	6.81313	16.5895	4.6244	14.2523	1.34834	4.03984e-06	NucleOlar Protein
MSTRG.5359	YOL144W	NOP8	8.95926	19.199	7.87105	12.1862	4.76063	18.6483	1.20135	0.000190123	NucleOlar Protein
MSTRG.4117	YLR197W	NOP56	16.238	29.8327	13.1049	31.6485	13.9041	30.5282	1.07931	8.42266e-08	NucleOlar Protein of 56.8 kDa
MSTRG.781	YDL200C	MGT1	50.9905	126.8	44.5194	100.469	50.6614	86.1662	1.07559	9.2869e-06	O-6-MethylGuanine-DNA methylTransferase
MSTRG.3888	YLL004W	ORC3	3.29379	15.2119	3.01183	4.74663	3.13593	6.38978	1.42602	0.00263649	Origin Recognition Complex
MSTRG.5784	YOR255W	OSW1	1.49642	23.7995	1.4728	1.21313	1.33132	5.45865	2.73089	0.00233219	Outer Spore Wall
MSTRG.5483	YOL032W	OPI10	49.5229	188.51	49.1625	80.6503	53.0636	84.8737	1.17036	0.00265069	OverProducer of Inositol
MSTRG.3591	YKL120W	OAC1	44.1411	83.1311	45.5555	186.457	44.0196	143.068	1.63297	3.80956e-05	OxaloAcetate Carrier
MSTRG.2932	YHR063C	PAN5	9.07241	41.9139	7.17024	11.4983	7.55505	14.7383	1.46396	0.00437436	PANtothenate biosynthesis
MSTRG.4857	YMR289W	ABZ2	22.9372	39.5253	21.0369	48.0844	19.6464	41.5469	1.01536	1.55382e-05	para-AminoBenZoic acid (PABA) biosynthesis
MSTRG.3240	YJL079C	PRY1	34.6665	162.063	30.2321	100.08	12.032	96.7392	2.21991	1.03456e-07	Pathogen Related in Yeast
MSTRG.1900	YER042W	MXR1	68.4977	197.334	66.7409	136.37	62.8637	98.1559	1.09603	0.000544919	peptide Methionine sulfoXide Reductase
MSTRG.2184	YFR029W	PTR3	26.5322	75.7801	17.8142	24.1961	7.82939	33.7694	1.34411	0.0160892	Peptide TRansport
MSTRG.1455	YDR488C	PAC11	3.03574	6.77227	2.68775	4.0619	2.18802	10.7388	1.42753	0.000794766	Perish in the Absence of CIN8
MSTRG.2741	YGR239C	PEX21	43.4203	286.781	32.9126	52.5408	34.3808	49.2638	1.74269	0.0101141	PEroXin
MSTRG.4570	YMR018W	PEX9	1.94171	21.2473	2.16828	4.84773	2.07232	3.56576	2.18646	0.00126662	PEroXin
MSTRG.3439	YJR111C	PXP2	10.7793	15.9332	10.0641	21.2008	8.9093	23.556	1.0238	0.000605799	PeroXisomal Protein
MSTRG.191	YBL030C	PET9	90.1064	227.009	85.8644	196.072	60.9926	222.215	1.43519	2.28897e-12	PETite
MSTRG.2041	YER153C	PET122	16.165	38.789	14.6348	27.2074	4.92443	32.5114	1.46715	0.00154345	PETite colonies
MSTRG.5694	YOR161C	PNS1	464.94	716.966	439.648	950.304	266.983	705.095	1.02995	0.00137126	pH Nine Sensitive
MSTRG.4499	YML047C	PRM6	0.095287	6.21688	0.5527	0.19833	0.141105	1.15992	3.13894	0.0112025	Pheromone-Regulated Membrane protein
MSTRG.109	YAR071W	PHO11	6.90412	25.7291	5.75177	18.8658	6.69393	10.5139	1.48334	0.000146104	PHOsphate metabolism
MSTRG.5263	YNR013C	PHO91	6.89543	15.1042	4.75093	16.6748	1.85181	17.2709	1.89122	3.26304e-05	PHOsphate metabolism
MSTRG.5424	YOL084W	PHM7	276.566	241.761	278.627	580.225	164.697	648.833	1.05172	0.0307379	PHosphate Metabolism
MSTRG.617	YCL004W	PGS1	6.24313	11.9021	4.98142	6.99691	3.13765	10.8427	1.041	0.00292555	PhosphatidylGlycerolphosphate Synthase
MSTRG.5064	YNL169C	PSD1	0.653096	1.05796	0.902003	6.1182	0.78391	1.00466	1.83931	0.0394646	PhosphatidylSerine Decarboxylase
MSTRG.4769	YMR205C	PFK2	41.0558	77.0903	42.7357	97.5705	38.9425	94.6175	1.12406	4.37026e-06	PhosphoFructoKinase
MSTRG.4657	YMR105C	PGM2	102.713	220.829	103.422	163.162	49.3293	157.464	1.07756	0.00189891	PhosphoGlucoMutase
MSTRG.5923	YOR386W	PHR1	9.78469	12.4113	10.4475	30.7529	5.69963	29.8791	1.51651	0.00171944	PHotoreactivation Repair deficient
MSTRG.6180	YPL036W	PMA2	4.90085	16.5131	5.98311	49.4048	1.94772	20.7585	2.8017	1.59953e-06	Plasma Membrane ATPase
MSTRG.4344	YLR414C	PUN1	365.232	758.58	208.122	456.82	225.034	1367.53	1.68395	0.000137224	Plasma membrane protein Upregulated during Nitrogen stress
MSTRG.1697	YIR006C	PAN1	5.18521	17.0968	3.86401	24.6767	0.999281	21.1641	2.69094	7.25258e-07	Poly(A)-binding protein-dependent poly(A) riboNuclease
MSTRG.4923	YNL317W	PFS2	16.8506	41.5191	14.9498	34.1358	8.09298	34.3597	1.46335	2.41743e-06	Polyadenylation Factor Subunit
MSTRG.2463	YGL025C	PGD1	18.9993	48.1559	16.8286	29.5773	11.6362	36.2046	1.24603	4.88196e-06	PolyGlutamine Domain
MSTRG.5134	YNL102W	POL1	2.24245	4.36663	2.0572	1.87027	1.08579	5.13954	1.06069	0.0292581	POLymerase
MSTRG.3871	YLL023C	POM33	132.781	313.297	149.469	392.173	80.7302	318.197	1.50021	2.26619e-06	POre Membrane
MSTRG.2360	YGL120C	PRP43	8.61671	19.4863	6.39399	12.9411	5.15339	12.5027	1.14465	6.21201e-05	Pre-mRNA Processing
MSTRG.3038	YHR165C	PRP8	7.54229	19.9543	5.96096	13.7971	2.93213	13.9928	1.54063	2.81139e-05	Pre-mRNA Processing
MSTRG.4119	YLR199C	PBA1	20.9752	30.1845	18.513	45.4916	11.5505	32.1274	1.09522	0.00253554	Proteasome Biogenesis-Associated
MSTRG.716	YCR091W	KIN82	24.6169	36.2652	24.8607	44.0781	13.82	49.6775	1.04368	0.00149318	protein KINase
MSTRG.1400	YDR436W	PPZ2	20.6689	44.2213	16.1305	51.4401	5.56894	46.7859	1.7786	0.000118293	Protein Phosphatase Z
MSTRG.3164	YJL160C	PIR5	3.34866	16.4341	3.64589	3.08935	2.63139	7.0333	1.40378	0.0250353	Protein with Internal Repeats
MSTRG.1770	YEL060C	PRB1	367.588	923.59	362.617	649.858	146.202	1130.17	1.62218	6.1204e-05	PRoteinase B
MSTRG.5232	YNL015W	PBI2	350.451	970.393	309.235	823.206	357.693	803.29	1.32815	1.54758e-11	Proteinase B Inhibitor
MSTRG.179	YBL041W	PRE7	121.367	235.978	107.167	282.012	107.823	218.394	1.12452	2.30999e-06	PRoteinase yscE
MSTRG.1004	YDR032C	PST2	344.715	732.944	328.963	939.218	269.98	681.728	1.31945	4.74968e-07	Protoplasts-SecreTed
MSTRG.932	YDL036C	PUS9	5.25563	15.1437	5.37052	9.0127	6.36128	13.3087	1.10196	0.000292515	PseudoUridine Synthase
MSTRG.2424	YGL063W	PUS2	134.639	128.481	118.993	358.725	42.6563	392.07	1.60159	0.00598082	PseudoUridine Synthase
MSTRG.5947	YPL272C	PBI1	14.4969	49.6647	12.1757	14.2283	12.4108	37.0827	1.32057	0.00336958	PSTB2 Interacting protein 1
MSTRG.3223	YJL097W	PHS1	3.75193	12.1177	4.9585	7.25078	5.59607	11.1271	1.04523	0.00835044	PTPLA Homolog involved in Sphingolipid biosynthesis 1
MSTRG.5318	YNR063W	YNR063W	3.49186	14.2679	3.43936	4.83284	3.26951	4.88793	1.17992	0.0194852	PULcherrimin
MSTRG.4128	YLR209C	PNP1	18.2794	44.2911	15.0036	22.2412	7.34155	21.1373	1.09807	0.0167566	purine nucleoside phosphorylase
MSTRG.457	YBR218C	PYC2	8.78099	33.6563	8.09831	37.7034	4.89766	56.4779	2.55619	5.22286e-15	PYruvate Carboxylase
MSTRG.2575	YGR087C	PDC6	127.415	222.426	167.223	722.227	56.432	134.782	1.67415	0.02094	Pyruvate DeCarboxylase
MSTRG.3942	YLR044C	PDC1	28.2247	234.659	43.1387	678.644	28.5963	480.222	3.81148	1.32316e-16	Pyruvate DeCarboxylase
MSTRG.4036	YLR134W	PDC5	3.00149	7.72182	3.84433	5.7259	4.1909	15.9198	1.37022	0.00506427	Pyruvate DeCarboxylase
MSTRG.691	YCR066W	RAD18	3.25273	6.54913	2.05625	5.51385	1.72483	5.71445	1.33548	2.04958e-05	RADiation sensitive
MSTRG.2321	YGL158W	RCK1	23.7951	487.305	25.0619	81.6651	22.3563	110.75	3.17546	2.03339e-07	Radiation sensitivity Complementing Kinase
MSTRG.521	YBR275C	RIF1	1.80995	2.59673	1.98312	3.89272	1.04117	4.38456	1.17732	0.00325425	RAP1-Interacting Factor
MSTRG.1104	YDR137W	RGP1	0.885732	0.594192	0.51807	3.11253	0.425996	1.49294	1.5589	0.044153	Reduced Growth Phenotype
MSTRG.4686	YMR131C	RRB1	5.82376	24.1284	4.76941	17.7181	6.9005	10.1997	1.53895	0.000153449	Regulator of Ribosome Biogenesis
MSTRG.3026	YHR154W	RTT107	2.94441	5.78639	2.74924	10.1384	2.68836	4.55716	1.29657	0.00233219	Regulator of Ty1 Transposition
MSTRG.2486	YGL004C	RPN14	7.15691	24.4069	8.58316	23.6236	8.0473	7.29918	1.19562	0.0262772	Regulatory Particle Non-ATPase
MSTRG.5412	YOL094C	RFC4	4.70139	18.8251	4.87977	8.12469	5.3796	10.7906	1.285	0.000992236	Replication Factor C
MSTRG.4831	YMR266W	RSN1	10.0466	55.3693	9.69496	17.6778	10.6457	22.3028	1.58871	0.000411746	Rescue of Sro7 at high Nacl
MSTRG.2308	YGL171W	ROK1	7.24417	20.221	5.65821	7.62928	6.2486	12.0249	1.01623	0.010092	Rescuer Of Kem1
MSTRG.2713	YGR213C	RTA1	7.02643	48.1617	6.20273	15.9778	7.12967	29.0803	2.14211	1.32178e-07	Resistance To 7-Aminocholesterol
MSTRG.229	YBR005W	RCR1	301.029	694.501	266.704	377.427	232.051	687.878	1.10931	9.66439e-05	Resistance to Congo Red
MSTRG.1935	YER067W	RGI1	119.062	368.117	116.815	147.715	98.4158	210.257	1.07577	0.00294134	Respiratory Growth Induced
MSTRG.2959	YHR087W	RTC3	692.327	1862.36	727.952	2444.21	498.831	1855.5	1.68565	1.37406e-09	Restriction of Telomere Capping
MSTRG.777	YDL204W	RTN2	220.26	215.819	265.341	753.093	111.279	622.413	1.44886	0.0123412	ReTiculoN-like
MSTRG.5360	YOL143C	RIB4	441.727	896.412	419.56	752.51	300.5	859.245	1.09926	8.00149e-08	RIBoflavin biosynthesis
MSTRG.1618	YIL066C	RNR3	5.63925	8.75119	5.4748	10.8426	1.67796	13.8782	1.4082	0.00558723	RiboNucleotide Reductase
MSTRG.1217	YDR257C	RKM4	18.3062	70.5289	15.318	20.3185	12.559	27.2689	1.30791	0.00710518	Ribosomal lysine (K) Methyltransferase
MSTRG.255	YBR031W	RPL4A	122.329	304.32	126.438	359.909	122.511	313.436	1.38405	1.24733e-09	Ribosomal Protein of the Large subunit
MSTRG.839	YDL133C-A	RPL41B	173.239	643.852	183.612	564.061	207.611	259.745	1.34919	0.00149755	Ribosomal Protein of the Large subunit
MSTRG.2460	YGL031C	RPL24A	3.52717	4.12814	3.98124	24.719	3.51936	6.16481	1.71616	0.0287243	Ribosomal Protein of the Large subunit
MSTRG.2824	YHL033C	RPL8A	35.6443	41.4069	43.3275	269.155	36.2226	97.7531	1.86475	0.0064137	Ribosomal Protein of the Large subunit
MSTRG.5591	YOR063W	RPL3	205.92	214.679	211.489	674.301	202.281	407.994	1.08527	0.0314639	Ribosomal Protein of the Large subunit
MSTRG.696	YCR072C	RSA4	2.82897	7.82673	3.2344	3.51901	1.61134	5.29589	1.09026	0.013956	RiboSome Assembly
MSTRG.5068	YNL163C	RIA1	6.42316	19.9644	5.04503	16.3765	4.67049	10.4263	1.52396	1.22807e-06	RIbosome Assembly
MSTRG.3077	YHR197W	RIX1	3.9075	11.2207	3.51069	6.36766	3.45165	6.32592	1.10644	0.000380207	RIbosome eXport
MSTRG.4005	YLR106C	MDN1	4.54906	41.8625	4.54606	12.0746	3.79464	7.78142	2.1987	0.000164004	Ribosome Export/Assembly
MSTRG.6207	YPL009C	RQC2	27.3086	26.541	24.6956	62.9218	11.2707	49.1179	1.16911	0.0199803	Ribosome Quality control Complex
MSTRG.5429	YOL080C	REX4	1.48347	9.16698	1.82123	3.58692	2.44116	4.91704	1.5542	0.00241495	Rna EXonuclease
MSTRG.4990	YNL248C	RPA49	3.20369	8.92299	3.34978	5.74007	3.23493	6.69442	1.0963	0.000105309	RNA Polymerase A
MSTRG.5876	YOR341W	RPA190	4.41978	12.2909	3.89656	8.75161	4.81135	7.92611	1.10965	4.65028e-05	RNA Polymerase A
MSTRG.6226	YPR010C	RPA135	6.63089	15.9228	5.07832	12.3679	5.25557	11.9287	1.22947	3.21228e-09	RNA Polymerase A
MSTRG.3239	YJL080C	SCP160	2.01987	5.33358	1.8657	5.48295	0.737802	7.21782	1.97418	2.66447e-06	S. cerevisiae protein involved in the Control of Ploidy
MSTRG.1901	YER043C	SAH1	25.1765	68.0181	26.4207	60.5314	30.4903	74.3831	1.27536	1.02833e-07	S-Adenosyl-l-Homocysteine hydrolase
MSTRG.4098	YLR180W	SAM1	8.7686	73.1768	9.87328	41.4831	5.77505	30.4011	2.5429	4.83857e-11	S-AdenosylMethionine requiring
MSTRG.526	YBR280C	SAF1	44.7451	54.5367	43.0675	119.674	33.9819	83.162	1.09783	0.00666285	SCF Associated Factor
MSTRG.4372	YLR440C	SEC39	12.6672	22.1917	11.0317	26.9719	6.95939	18.6787	1.15666	0.000406811	SECretory
MSTRG.4430	YML105C	SEC65	19.0663	41.6761	18.117	39.0811	10.1547	34.3966	1.28226	2.84746e-05	SECretory
MSTRG.5276	YNR026C	SEC12	2.78544	11.6471	3.02887	7.99849	2.32506	8.0875	1.74343	1.25873e-10	SECretory
MSTRG.6133	YPL085W	SEC16	4.88934	13.69	3.68169	10.5631	1.7661	11.5402	1.80061	1.05129e-06	SECretory
MSTRG.3956	YLR058C	SHM2	18.131	149.429	19.199	301.57	17.3254	188.4	3.55658	1.77139e-23	Serine HydroxyMethyltransferase
MSTRG.3815	YKR092C	SRP40	7.79447	22.73	7.51789	13.2341	5.94821	16.2918	1.27119	2.57339e-06	Serine Rich Protein
MSTRG.1	YAL068C	PAU8	0.427725	9.72548	0	1.67985	0	4.98776	5.20019	0.000387504	seriPAUperin
MSTRG.114	YBL108C-A	PAU9	1.74086	41.2305	0.87424	3.25162	0.838557	17.1284	4.03089	6.86736e-06	seriPAUperin
MSTRG.2810	YHL046C	PAU13	2.40182	91.8818	2.44645	4.81919	2.69144	30.8801	3.9827	1.21508e-06	seriPAUperin
MSTRG.2219	YGL261C	PAU11	1.12633	4.80219	0.750679	1.55259	0.523002	4.57059	2.15782	0.00200849	seriPAUperin
MSTRG.1510	YIL176C	PAU14	0.126841	6.18446	0.232893	1.50614	0.201815	3.88913	4.22635	2.35999e-07	seriPAUperin
MSTRG.1741	YIR041W	PAU15	0.692407	13.4942	1.01581	2.26175	1.12102	8.39904	3.01679	3.25168e-05	seriPAUperin
MSTRG.3480	YKL224C	PAU16	0.274176	1.91014	0.137755	0.240914	0.075002	1.06536	2.5577	0.0383994	seriPAUperin
MSTRG.3828	YLL064C	PAU18	5.64239	16.4661	5.20667	5.976	4.74744	30.6568	1.69399	0.00613671	seriPAUperin
MSTRG.3869	YLL025W	PAU17	8.38681	16.1957	7.25785	10.5536	4.90491	15.5159	1.03029	0.00336958	seriPAUperin
MSTRG.4898	YMR325W	PAU19	0.024328	1.00566	0.130111	0.761309	0	2.34531	4.68131	0.00078718	seriPAUperin
MSTRG.5341	YOL161C	PAU20	0.696054	18.6141	0.881468	3.09182	0.469757	15.7754	4.11799	3.64209e-09	seriPAUperin
MSTRG.5931	YOR394W	PAU21	1.6158	14.1688	1.79736	3.20619	1.30112	11.4956	2.55646	1.78923e-05	seriPAUperin
MSTRG.5932	YPL282C	PAU22	1.69841	14.0039	1.79736	3.20619	1.30112	11.6039	2.52868	2.04958e-05	seriPAUperin
MSTRG.1786	YEL049W	PAU2	28.0946	67.0785	19.9297	42.3374	16.8165	40.0694	1.19235	0.000168682	seriPAUperin family
MSTRG.2119	YFL020C	PAU5	11.1785	32.8709	10.8588	10.8341	8.79631	25.048	1.11757	0.0154057	seriPAUperin family
MSTRG.3085	YJL223C	PAU1	0.126841	6.21549	0.342451	1.50614	0.201815	3.88913	3.97757	2.58946e-06	seriPAUperin family
MSTRG.4394	YLR461W	PAU4	0.235369	13.0054	1.12756	0.919846	0.970002	10.4088	3.25127	0.00177624	seriPAUperin family
MSTRG.5332	YNR076W	PAU6	7.76503	20.2706	8.60379	8.492	6.23615	39.1718	1.55463	0.00892736	seriPAUperin family
MSTRG.3213	YJL105W	SET4	4.84179	18.5246	3.24381	5.40298	3.37904	6.95012	1.38588	0.00674298	SET domain-containing
MSTRG.2748	YGR245C	SDA1	5.71185	22.0045	5.72012	11.6992	6.15971	8.9596	1.23317	0.00179867	Severe Depolymerization of Actin
MSTRG.1765	YEL065W	SIT1	18.9364	691.049	19.7129	75.5883	22.6734	49.0599	3.62979	0.00417879	Siderophore Iron Transport
MSTRG.4486	YML055W	SPC2	14.8536	44.3869	11.4998	21.165	10.2448	15.5799	1.11944	0.014906	Signal Peptidase Complex
MSTRG.5998	YPL210C	SRP72	5.59387	14.0314	5.43285	11.0952	4.02466	10.5417	1.22827	2.40615e-07	Signal Recognition Particle
MSTRG.927	YDL042C	SIR2	12.9528	43.1788	10.2791	16.8489	7.16792	25.1619	1.45964	0.000192982	Silent Information Regulator
MSTRG.4038	YLR136C	TIS11	69.5296	745.209	56.1244	135.287	63.7685	71.9814	2.25159	0.0457901	similar to the mammalian TPA Induced Sequence gene family
MSTRG.1908	YER047C	SAP1	21.5674	39.2148	19.4558	36.4549	12.2154	47.8145	1.21209	1.27088e-05	Sin1 Associated Protein
MSTRG.2775	YGR271W	SLH1	4.26864	10.5616	4.39373	10.6612	2.59724	11.5304	1.53731	1.19589e-08	SKI2-Like Helicase
MSTRG.2020	SCR1	SCR1	44.6344	164.591	37.6291	101.353	94.1504	145.235	1.15616	0.0163904	Small Cytoplasmic RNA
MSTRG.1885	YER029C	SMB1	32.2904	75.7648	25.8919	53.3786	22.4833	45.8661	1.10185	5.72874e-05	SmB/B' homolog
MSTRG.3831	YLL061W	MMP1	46.3615	248.558	44.3741	58.6831	51.7625	66.072	1.3146	0.0238338	S-MethylMethionine Permease
MSTRG.2093	YFL059W	SNZ3	11.7629	36.5156	10.7834	21.7875	11.3489	21.5156	1.20263	3.92032e-05	SNooZe
MSTRG.4646	YMR096W	SNZ1	1161.02	1184.49	1320.66	6680.09	1199.47	3098.95	1.60752	0.0116486	SNooZe
MSTRG.4907	YNL333W	SNZ2	12.6416	38.462	12.6573	24.677	12.7077	22.9847	1.14623	5.85198e-05	SNooZe
MSTRG.2778	YGR279C	SCW4	8.87872	71.801	11.9548	46.3487	6.2771	29.9525	2.42214	2.55372e-09	Soluble Cell Wall protein
MSTRG.2712	YGR212W	SLI1	8.92576	24.4911	7.64468	11.8849	6.49503	22.8991	1.33419	4.09035e-05	Sphingosine-Like Immunosuppressant resistant gene
MSTRG.4357	YLR430W	SEN1	3.37795	13.6648	3.11301	11.782	1.47261	12.8753	2.2694	5.07076e-12	Splicing ENdonuclease
MSTRG.6189	YPL027W	SMA1	5.47321	22.7436	5.16126	5.56417	3.92822	8.60503	1.29151	0.0240383	Spore Membrane Assembly
MSTRG.495	YBR250W	SPO23	2.81275	10.0891	2.55273	3.91608	2.30821	6.2547	1.3622	0.000566849	SPOrulation
MSTRG.1906	YER046W	SPO73	42.4025	224.316	36.6564	41.478	40.5302	58.983	1.36805	0.0302199	SPOrulation
MSTRG.2309	YGL170C	SPO74	1.05224	11.7091	0.947659	1.28731	0.752243	1.72235	2.3418	0.00621099	SPOrulation
MSTRG.4569	YMR017W	SPO20	2.73977	32.6474	2.21692	3.73011	2.09446	5.90363	2.50846	0.000954313	SPOrulation
MSTRG.6085	YPL130W	SPO19	2.64309	24.3919	2.17089	3.37464	2.14878	6.3017	2.21979	0.00203954	SPOrulation
MSTRG.2545	YGR059W	SPR3	3.18104	20.8857	2.03105	3.97843	3.15154	6.25109	1.8269	0.00391891	SPorulation Regulated
MSTRG.1491	YDR523C	SPS1	3.4819	10.876	2.10883	3.57932	2.46112	10.6635	1.61135	0.000804644	SPorulation Specific
MSTRG.3005	YHR139C	SPS100	293.275	489.406	237.618	802.841	237.577	706.555	1.38693	6.1035e-06	SPorulation Specific
MSTRG.575	YCL048W	SPS22	3.09332	30.785	3.11986	3.72023	1.79004	12.177	2.48117	0.000231585	SPorulation Specific 2 too (2)
MSTRG.4636	YMR086W	SEG1	7.73302	18.2249	7.67743	22.5198	3.39829	25.1473	1.82092	1.41839e-06	Stability of Eisosomes Guaranteed
MSTRG.4228	YLR305C	STT4	4.19601	9.04947	4.77724	9.92374	2.92045	10.4153	1.299	2.37503e-06	STaurosporine and Temperature sensitive
MSTRG.6225	YPR009W	SUT2	8.07829	37.6133	7.88771	8.6158	8.01003	15.2997	1.29481	0.0192315	Sterol UpTake
MSTRG.754	YDL229W	SSB1	55.1702	122.958	49.1776	125.899	55.2307	78.1239	1.0201	0.00073254	Stress-Seventy subfamily B
MSTRG.1529	YIL162W	SUC2	41.1138	134.865	42.449	154.24	39.1051	201.45	1.98517	6.12615e-15	SUCrose
MSTRG.1274	YDR310C	SUM1	12.3661	49.1303	11.1738	21.7774	5.36674	23.0399	1.68008	0.000117635	SUppresor of Mar1-1
MSTRG.1049	YDR077W	SED1	3659.41	3901.16	3135.87	10046.5	1720.16	8275.26	1.42128	0.00319116	Suppression of Exponential Defect
MSTRG.3879	YLL016W	SDC25	25.7295	53.4544	25.4167	52.3227	16.679	42.9395	1.12868	1.38875e-05	Suppressor of cdc25
MSTRG.5865	YOR329C	SCD5	14.0814	27.1958	14.8392	31.8101	9.94537	30.0946	1.19415	3.9987e-06	Suppressor of Clathrin Deficiency
MSTRG.1774	YEL057C	SDD1	6.03599	27.4082	5.08094	16.083	4.89326	15.6471	1.85845	1.4025e-09	Suppressor of Degenerative Death
MSTRG.4561	YMR016C	SOK2	21.3736	55.9766	24.0219	55.1097	14.7942	45.1818	1.36838	4.55144e-07	Suppressor Of Kinase
MSTRG.2751	YGR248W	SOL4	86.1432	310.118	75.5184	308.445	45.8762	238.348	2.05073	1.21109e-12	Suppressor Of Los1-1
MSTRG.5381	YOL122C	SMF1	21.4416	35.3729	21.3595	56.0941	16.4657	39.4795	1.15093	0.0003858	Suppressor of Mitochondria import Function
MSTRG.5265	YNR015W	SMM1	17.8248	47.1889	18.4022	21.4237	6.31524	23.6662	1.09999	0.0339252	Suppressor of Mitochondrial Mutation
MSTRG.6184	YPL033C	SRL4	7.00073	25.2388	6.36725	11.8067	3.56309	21.9888	1.78361	5.18707e-06	Suppressor of Rad53 null Lethality or Suppressor of Rad53 and Lcd1
MSTRG.4653	YMR101C	SRT1	3.92382	13.5204	2.85481	7.58697	1.61232	10.5378	1.90674	1.45553e-06	Suppressor of Rer-Two
MSTRG.122	YBL106C	SRO77	22.9784	44.9018	18.5395	57.1134	16.3384	34.0095	1.09025	2.00595e-05	Suppressor of rho3
MSTRG.705	YCR081W	SRB8	5.99137	9.50209	6.11793	14.3641	4.11109	10.7358	1.10101	0.000841858	Suppressor of RNA polymerase B
MSTRG.2936	YHR066W	SSF1	7.35105	29.1894	5.26804	7.29095	5.7767	11.3157	1.32511	0.0126848	Suppressor of ste4 (Four)
MSTRG.5574	YOR047C	STD1	7.57452	26.5579	6.41978	14.863	7.6492	19.446	1.45613	1.8412e-07	Suppressor of Tbp Deletion
MSTRG.6049	YPL163C	SVS1	9.31073	22.3629	8.12843	13.808	5.88464	13.5097	1.07376	0.000895031	Suppressor of Vanadate Sensitivity
MSTRG.5002	YNL236W	SIN4	4.16974	8.55609	3.75113	7.28725	2.6823	7.278	1.11589	2.5866e-06	Switch INdependent
MSTRG.5515	YOL004W	SIN3	14.5927	21.7614	11.4191	22.2264	5.10782	31.745	1.30035	0.00186339	Switch INdependent
MSTRG.1098	YDR146C	SWI5	0.93781	1.06458	0.84576	2.98219	0.795523	2.74299	1.40829	0.0114727	SWItching deficient
MSTRG.6200	YPL016W	SWI1	5.31821	9.83818	4.88423	7.67391	3.26691	10.136	1.02755	6.38281e-05	SWItching deficient
MSTRG.1286	YDR320C	SWA2	6.38248	17.0008	5.34984	20.543	2.30838	19.6335	2.04599	2.55955e-07	Synthetic lethal With Arf1
MSTRG.4042	YLR139C	SLS1	1.24981	2.60928	1.08933	3.61462	0.412427	5.73292	2.13661	8.41174e-05	Synthetic Lethal with SSM4
MSTRG.395	YBR156C	SLI15	3.45139	11.622	3.31435	6.53066	1.80733	11.0017	1.74997	8.39525e-07	Synthetically Lethal with Ipl1
MSTRG.1171	YDR212W	TCP1	13.2483	25.514	12.3933	26.2189	10.2099	28.0113	1.14438	1.25621e-08	Tailless Complex Polypeptide
MSTRG.3508	YKL203C	TOR2	8.34426	19.5825	7.82305	14.736	5.32465	13.7463	1.14885	6.96559e-06	Target Of Rapamycin
MSTRG.5498	YOL019W	YOL019W	7.81182	14.7145	5.87171	13.3505	5.39201	17.3702	1.24581	8.51691e-08	Target Of Sbf
MSTRG.4421	YML114C	TAF8	25.871	31.3446	20.0086	41.2416	6.94725	41.9956	1.14968	0.0212673	TATA binding protein-Associated Factor
MSTRG.1422	YDR457W	TOM1	8.45493	29.9302	7.76999	17.442	5.87882	14.052	1.44991	1.42115e-05	Temperature dependent Organization in Mitotic nucleus or Trigger Of Mitosis
MSTRG.298	YBR067C	TIP1	26.1488	81.5714	27.736	62.4572	21.0728	178.203	2.08147	1.86512e-06	Temperature shock-Inducible Protein
MSTRG.738	YDL244W	THI13	3.34895	11.9251	3.47144	7.28711	3.10472	7.14403	1.37984	1.52989e-05	THIamine metabolism
MSTRG.2094	YFL058W	THI5	2.01685	17.6167	1.45881	3.44143	1.16945	8.36369	2.61359	6.86736e-06	THIamine metabolism
MSTRG.4908	YNL332W	THI12	4.84818	21.3914	3.79445	6.20757	2.79248	14.0945	1.83312	0.000107288	THIamine metabolism
MSTRG.5454	YOL055C	THI20	9.31658	24.0308	8.4976	21.1494	8.28747	12.5632	1.12805	0.000706595	THIamine metabolism
MSTRG.1418	YDR453C	TSA2	23.4836	43.9909	17.6221	84.9912	13.6831	89.0442	2.01398	3.10597e-07	Thiol-Specific Antioxidant
MSTRG.4503	YML028W	TSA1	249.567	610.977	242.471	1096.66	255.729	697.795	1.68871	1.13778e-06	Thiol-Specific Antioxidant
MSTRG.4469	YML072C	TCB3	5.19954	15.3348	5.41081	19.9448	2.88995	17.9157	1.98624	6.651e-10	Three Calcium and lipid Binding domains (TriCalBins)
MSTRG.1862	YER011W	TIR1	3.09899	25.6215	4.1537	6.56224	1.20132	70.1401	3.57096	5.22075e-06	TIp1-Related
MSTRG.1678	YIL011W	TIR3	5.22907	20.4199	4.07504	7.58526	4.09592	28.9358	2.05543	3.20036e-05	TIp1-Related
MSTRG.5534	YOR009W	TIR4	2.62661	14.5511	2.77661	4.42423	1.04343	19.4288	2.19223	7.05254e-05	TIp1-Related
MSTRG.5535	YOR010C	TIR2	12.1851	61.0861	12.6141	20.3488	10.5474	19.5643	1.46104	0.0033543	TIp1-Related
MSTRG.353	YBR117C	TKL2	120.247	199.296	129.831	433.014	51.6051	337.71	1.71231	0.000332899	TransKetoLase
MSTRG.2657	YGR162W	TIF4631	16.6211	32.0283	15.2785	51.1524	9.76554	35.6152	1.52933	9.81176e-06	Translation Initiation Factor
MSTRG.687	YCR061W	YCR061W	21.19	31.6873	18.1668	39.517	6.31546	53.6378	1.47482	0.00238054	Transmembrane protein Vital for Stress response
MSTRG.3766	YKR050W	TRK2	13.1345	29.7287	13.3131	23.9793	3.8194	17.9953	1.25236	0.0142306	TRansport of potassium (K)
MSTRG.2691	YGR192C	TDH3	975.715	1179.95	1018.21	5315.19	1264.28	2329.91	1.45983	0.0165433	Triose-phosphate DeHydrogenase
MSTRG.3341	YJR009C	TDH2	65.2551	134.103	77.2898	371.506	69.4345	162.099	1.67217	0.000698925	Triose-phosphate DeHydrogenase
MSTRG.1017	YDR050C	TPI1	231.524	638.181	264.746	907.409	266.83	470.933	1.39316	0.000120346	Triose-Phosphate Isomerase
MSTRG.5406	YOL102C	TPT1	0.0079	1.14328	0.009052	0.014255	0.007423	0.078119	4.71106	0.0142769	tRNA 2'-PhosphoTransferase
MSTRG.5379	YOL124C	TRM11	5.5652	23.4245	5.03642	5.816	5.64317	8.48401	1.15134	0.0388331	TRna Methyltransferase
MSTRG.2865	YHR003C	TCD1	8.93499	18.1692	7.39215	14.5284	6.75498	22.6126	1.247	9.91047e-07	tRNA ThreonylCarbamoyladenosine Dehydratase
MSTRG.1414	YDR449C	UTP6	5.81691	23.3402	5.23873	7.16753	5.1899	6.41259	1.12772	0.0457223	U Three Protein
MSTRG.3205	YJL109C	UTP10	2.34051	6.34277	2.33419	5.85662	1.932	4.30441	1.3059	6.69738e-07	U Three Protein
MSTRG.3780	YKR060W	UTP30	13.8882	52.0142	10.7951	15.8155	11.0883	24.9468	1.32791	0.00354127	U Three Protein
MSTRG.4141	YLR222C	UTP13	3.96206	10.2504	3.27744	6.14271	3.05497	6.27063	1.11511	0.000101659	U Three Protein
MSTRG.182	YBL039C	URA7	3.7109	10.6292	2.93466	5.97189	4.76827	7.91024	1.04618	0.00395566	URAcil requiring
MSTRG.3487	YKL216W	URA1	102.825	406.589	78.5025	137.682	87.2164	354.921	1.70021	2.48271e-05	URAcil requiring
MSTRG.553	YCL069W	VBA3	1.5383	17.5919	1.46068	7.72918	0.798934	3.51491	2.89096	1.39748e-06	Vacuolar Basic Amino acid transporter
MSTRG.3826	YKR105C	VBA5	7.77909	130.654	8.47003	50.4155	4.99498	24.694	3.23203	7.77347e-09	Vacuolar Basic Amino acid transporter
MSTRG.1813	YEL027W	VMA3	170.12	499.482	170.05	398.709	181.167	300.573	1.17285	2.00595e-05	Vacuolar Membrane Atpase
MSTRG.2821	YHL035C	VMR1	16.4012	46.0794	17.51	60.2201	7.95531	28.556	1.70401	9.39802e-05	Vacuolar Multidrug Resistance
MSTRG.334	YBR097W	VPS15	3.44679	4.15541	3.28471	6.63465	2.6524	11.2958	1.23419	0.00581783	Vacuolar Protein Sorting
MSTRG.3739	YKR020W	VPS51	37.691	86.8032	27.5912	54.0987	24.3161	44.1639	1.03018	0.00227897	Vacuolar Protein Sorting
MSTRG.4266	YLR337C	VRP1	3.93954	20.8915	3.34404	19.8534	0.925476	23.4328	2.98693	7.62193e-10	VeRProlin
MSTRG.1929	YER064C	VHR2	49.2772	58.7763	42.6409	73.9202	18.2267	107.96	1.14647	0.011505	VHt1 Regulator
MSTRG.1512	YIL173W	VTH1	2.69602	14.5557	2.50782	6.40978	2.23885	7.60216	1.90083	2.79334e-08	Vps Ten Homolog
MSTRG.3091	YJL222W	VTH2	2.74039	14.7945	2.62095	6.37168	2.366	7.7034	1.85925	8.62851e-08	Vps Ten Homolog
MSTRG.4101	YLR181C	VTA1	25.4936	95.4822	21.7461	45.4814	16.5692	39.3489	1.46969	0.000164515	VpsTwenty Associated
MSTRG.5760	YOR230W	WTM1	40.7208	240.254	42.798	287.064	34.5678	192.864	2.60321	3.27712e-23	WD repeat containing Transcriptional Modulator
MSTRG.3843	YLL048C	YBT1	10.1242	16.2797	10.5923	30.8468	5.75134	25.2495	1.47127	0.000236687	Yeast Bile Transporter
MSTRG.2315	YGL164C	YRB30	23.0273	33.5041	20.4936	41.4	13.7312	40.0235	1.01173	0.000441724	Yeast Ran Binder
MSTRG.3883	YLL012W	YEH1	4.21127	21.8553	4.90625	13.3349	2.69005	17.3062	2.12885	9.86921e-12	Yeast steryl Ester Hydrolase
MSTRG.3762	YKR042W	UTH1	110.155	421.841	103.817	404.186	60.5635	240.68	1.87956	1.15171e-08	yoUTH
MSTRG.5393	YOL109W	ZEO1	419.798	2129.05	511.672	1170.09	534.36	670.614	1.38538	0.0023653	ZEOcin resistance
MSTRG.4841	YMR273C	ZDS1	3.8733	7.69564	4.32366	7.27384	2.07129	7.12014	1.10119	0.00153392	Zillion Different Screens
MSTRG.5349	YOL154W	ZPS1	68.7375	315.135	69.4936	394.165	79.9942	62.1642	1.81334	0.00477722	Zinc- and pH-regulated Surface protein
MSTRG.1889	YER033C	ZRG8	7.94646	21.3933	7.3718	13.827	4.73559	12.7389	1.24207	6.37999e-05	Zinc Regulated Gene

## Sheet: Supplementary table S2
Supplementary table S2: Down-regulated DEGs
ID	Locus_ID	Gene_name	S0317_ctrl_FPKM	S0317_Pu_FPKM	S0319_ctrl_FPKM	S0319_Pu_FPKM	S0324_ctrl_FPKM	S0324_Pu_FPKM	log2FoldChange	padj	Description
MSTRG.15	YAL064W	YAL064W	1.28494	0.251797	0.646536	0.026892	1.42252	0.074051	-2.87079	0.0250353	0
MSTRG.165	YBL055C	YBL055C	117.775	68.7451	111.191	43.7417	144.973	40.5485	-1.33107	1.39152e-05	0
MSTRG.185	YBL036C	YBL036C	205.777	93.1821	169.722	101.498	211.521	99.4164	-1.01253	1.31701e-05	0
MSTRG.260	snR161	snR161	9.24973	2.39986	11.6582	2.6369	8.72679	4.45488	-1.62561	0.00446297	0
MSTRG.305	YBR072C-A	YBR072C-A	16.4441	1.66195	20.09	2.70332	16.5992	10.1008	-1.87434	0.0205632	0
MSTRG.402	YBR162W-A	YSY6	589.99	218.574	448.134	275.195	557.063	272.561	-1.06481	5.31356e-05	0
MSTRG.539	YBR292C	YBR292C	6.508	2.12001	7.57577	2.58176	6.30771	3.08899	-1.40055	0.00137952	0
MSTRG.798	YDL180W	YDL180W	136.97	107.954	147.669	52.8823	173.936	53.9076	-1.14857	0.00171156	0
MSTRG.801	YDL177C	YDL177C	94.2474	31.4403	77.1744	17.2366	95.6699	26.5947	-1.85891	1.89899e-11	0
MSTRG.806	YDL172C	YDL172C	3.36172	0.014465	0.943396	0.040112	0.023651	0	-5.88167	0.00363874	0
MSTRG.822	YDL159W-A	YDL159W-A	10.0832	2.93585	8.32912	3.16722	8.29654	3.38992	-1.46864	0.00602069	0
MSTRG.872	YDL114W-A	YDL114W-A	212.735	52.3089	190.886	31.9088	212.97	50.4411	-2.21624	1.35088e-17	0
MSTRG.962	YDL012C	YDL012C	177.461	41.7261	146.44	23.1854	193.773	54.8825	-2.14624	2.38339e-09	0
MSTRG.973	YDR003W-A	YDR003W-A	478.451	306.847	502.899	229.601	458.033	161.046	-1.0725	0.000588987	0
MSTRG.1001	YDR029W	YDR029W	100.589	38.9929	93.4878	46.608	88.4061	42.268	-1.15525	6.27902e-07	0
MSTRG.1111	YDR157W	YDR157W	238.439	84.9637	243.853	69.7358	200.074	74.8487	-1.59065	3.18638e-20	0
MSTRG.1124	YDR169C-A	YDR169C-A	16.7376	6.69817	12.1125	3.96669	14.3889	7.71474	-1.21829	0.0079122	0
MSTRG.1180	YDR220C	YDR220C	11.3014	7.15617	10.9453	3.55519	11.4771	5.06797	-1.10515	0.00607047	0
MSTRG.1178	YDR222W	YDR222W	82.551	51.9952	74.9346	19.3456	90.5386	21.5549	-1.47303	0.000497163	0
MSTRG.1206	YDR246W-A	YDR246W-A	39.6927	16.4432	42.6863	13.9139	43.8336	26.8386	-1.16143	0.00257717	0
MSTRG.1208	YDR248C	YDR248C	181.1	145.076	182.846	56.5884	199.532	81.502	-1.04691	0.00606148	0
MSTRG.1209	YDR249C	YDR249C	77.1365	24.67	74.2324	9.85678	78.1222	20.9726	-2.09217	2.05079e-09	0
MSTRG.1210	YDR250C	YDR250C	19.8636	8.02427	19.759	4.60737	19.0783	8.30025	-1.49601	1.38875e-05	0
MSTRG.1379	YDR413C	YDR413C	12.0181	0.840889	3.28527	0.91184	2.98953	1.17985	-2.5614	0.000176965	0
MSTRG.1505	YDR532C	KRE28	66.2463	31.2681	61.1291	32.1537	63.6284	29.8464	-1.05055	1.02993e-07	0
MSTRG.2103	YFL048C	EMP47	201.105	75.4968	189.427	64.5566	192.756	71.5106	-1.48495	3.37134e-20	0
MSTRG.1898	YER039C-A	YER039C-A	505.432	192.946	433.923	207.901	489.568	230.246	-1.19326	4.16803e-08	0
MSTRG.2313	YGL166W	CUP2	949.586	378.922	919.773	432.331	1002.72	442.245	-1.21244	8.62851e-08	0
MSTRG.2339	YGL140C	YGL140C	50.9901	19.6672	42.956	19.0374	50.1946	19.5255	-1.32539	6.05952e-12	0
MSTRG.2379	YGL102C	YGL102C	106.577	54.5986	136.462	62.3605	157.748	73.1335	-1.10725	0.000793775	0
MSTRG.2403	YGL082W	YGL082W	114.708	65.6325	112.323	45.1213	123.025	55.793	-1.10503	5.34654e-07	0
MSTRG.2416	YGL069C	YGL069C	222.318	50.0956	199.034	92.2003	225.461	118.802	-1.31218	0.00119614	0
MSTRG.2620	YGR126W	YGR126W	14.7209	10.2657	15.7334	3.91699	13.7825	8.03901	-1.0279	0.0114256	0
MSTRG.2656	tV(AAC)G2	tV(AAC)G2	121.841	48.8687	116.432	53.0774	146.862	75.3991	-1.14113	0.000183762	0
MSTRG.2682	YGR182C	YGR182C	71.4538	12.8419	85.8135	33.8712	101.709	21.1723	-1.93557	5.26112e-05	0
MSTRG.2752	YGR249W	MGA1	29.2637	23.0575	33.6979	4.3561	23.4022	12.6227	-1.16912	0.0422541	0
MSTRG.2917	YHR049C-A	YHR049C-A	17.8752	10.7849	18.8336	6.38655	18.2415	10.1108	-1.02977	0.0020282	0
MSTRG.2926	YHR054C	YHR054C	1419.83	1709.69	2207.09	619.531	2495.79	726.062	-1.04707	0.0216788	0
MSTRG.2979	YHR113W	APE4	370.189	82.0386	349.479	153.86	371.257	139.56	-1.53751	1.18684e-05	0
MSTRG.1710	YIR017W-A	YIR017W-A	471.018	65.3264	393.273	49.4026	102.626	71.5429	-2.35912	3.85104e-06	0
MSTRG.1661	YIL025C	YIL025C	2.34179	0.342804	3.62456	0.790875	1.06283	0.631289	-1.99004	0.0264176	0
MSTRG.1662	YIL024C	YIL024C	141.31	69.0768	123.707	49.6298	139.782	77.1363	-1.0744	1.11515e-05	0
MSTRG.3227	YJL093C	TOK1	121.205	39.3451	111.327	43.7241	118.086	45.5286	-1.46115	1.77613e-12	0
MSTRG.3290	tV(AAC)J	tV(AAC)J	6.8173	2.1666	6.44611	2.14124	8.52441	1.60782	-1.86622	0.0242223	0
MSTRG.3513	YKL196C	YKT6	462.601	228.372	417.483	225.77	566.933	176.869	-1.2226	1.28397e-05	0
MSTRG.3620	YKL095W	YJU2	129.397	67.2456	113.936	55.4947	133.716	57.8717	-1.08697	6.45856e-08	0
MSTRG.3643	YKL070W	YKL070W	102.481	54.8546	93.1667	42.1617	98.8825	42.1545	-1.10617	6.21313e-08	0
MSTRG.3654	YKL063C	YKL063C	161.425	104.992	209.914	71.9126	206.7	63.2557	-1.3097	2.36438e-05	0
MSTRG.3730	YKR011C	YKR011C	172.232	66.2731	135.88	74.2633	153.953	90.3713	-1.01025	4.13448e-05	0
MSTRG.3794	YKR073C	YKR073C	15.5705	5.29344	15.6567	5.56798	10.1952	6.59403	-1.25025	0.000589004	0
MSTRG.3836	YLL056C	YLL056C	116.819	60.5684	127.315	31.0533	140.754	43.9082	-1.55403	2.71935e-07	0
MSTRG.3974	YLR076C	YLR076C	29.7869	0	3.00806	0.117206	0.04794	0.004312	-7.42715	0.00425311	0
MSTRG.4088	YLR156C-A	YLR156C-A	8.91387	3.12905	7.25417	2.8047	6.72727	3.80452	-1.21721	0.0321291	0
MSTRG.4091	YLR159W	YLR159W	54.3576	30.3484	49.9987	17.7693	38.6735	21.0785	-1.0663	0.000182035	0
MSTRG.4084	YLR177W	YLR177W	208.333	92.8168	196.633	45.6755	198.515	107.626	-1.33277	0.000122276	0
MSTRG.4136	YLR217W	YLR217W	24.9092	0	29.6029	0.012873	0	0	-9.81309	0.0160534	0
MSTRG.4144	YLR225C	YLR225C	510.431	110.978	432.144	125.127	439.913	128.863	-1.92928	5.83834e-23	0
MSTRG.4218	YLR296W	YLR296W	3.72654	2.11452	5.02144	1.22907	4.50975	2.05682	-1.29921	0.0172741	0
MSTRG.4262	YLR334C	YLR334C	3.53839	2.76204	4.89096	0.989393	6.8902	1.16435	-1.68349	0.013929	0
MSTRG.4438	YML100W-A	YML100W-A	30.4739	10.8222	32.9976	8.42943	35.6414	11.8968	-1.6845	2.48007e-07	0
MSTRG.4699	YMR141W-A	YMR141W-A	86.4168	9.16328	64.3248	31.8157	79.376	41.273	-1.47167	0.0149211	0
MSTRG.4753	YMR193C-A	YMR193C-A	97.4926	11.2253	106.464	24.3473	105.057	27.2589	-2.30294	4.41208e-08	0
MSTRG.4960	YNL277W-A	YNL277W-A	35.7115	12.9996	24.8702	7.2838	29.8182	9.2105	-1.6252	2.62766e-06	0
MSTRG.5046	YNL184C	YNL184C	67.1452	23.1706	68.67	25.4556	69.1056	57.3682	-1.00802	0.0302358	0
MSTRG.5082	YNL150W	YNL150W	203.772	61.6861	192.056	101.985	203.789	82.6736	-1.28528	5.54012e-05	0
MSTRG.5087	YNL146C-A	YNL146C-A	35.7812	20.2986	28.7717	17.2654	34.7095	11.1536	-1.04763	0.00558723	0
MSTRG.5092	YNL142W	MEP2	210.229	89.5127	214.826	79.1219	200.921	81.8371	-1.34307	2.0429e-15	0
MSTRG.5197	tP(UGG)N1	tP(UGG)N1	22.2066	12.3134	21.0571	10.5271	22.7692	7.13	-1.15222	0.00177699	0
MSTRG.5526	tR(ACG)O	tR(ACG)O	6.8111	0.273051	6.80885	0.461959	6.92661	0.496494	-3.93829	0.00027868	0
MSTRG.5556	YOR032W-A	YOR032W-A	54.1834	22.2783	41.3431	23.861	50.9145	22.0118	-1.11974	3.92032e-05	0
MSTRG.5583	YOR055W	YOR055W	83.7332	29.4476	70.889	23.1515	82.4513	32.0756	-1.50646	2.54542e-11	0
gene:YOR318C	YOR318C	YOR318C	30.8385	15.8964	32.4466	15.5224	32.8229	14.7246	-1.08176	3.07187e-05	0
MSTRG.5901	YOR365C	YOR365C	15.8445	5.65943	12.5811	5.89793	14.0119	7.88835	-1.1367	1.42115e-05	0
MSTRG.5912	YOR376W-A	YOR376W-A	79.264	43.5663	84.0117	36.3112	93.5531	50.188	-1.0082	0.000393258	0
MSTRG.1745	Q0050	AI1	5.59808	0.830361	5.07917	2.72984	10.1023	2.71035	-1.53641	0.0140449	0
MSTRG.1746	Q0110	BI2	9.14533	3.11698	11.1424	4.93345	12.5752	1.94747	-1.79087	0.000150256	0
MSTRG.1748	Q0158	21S_RRNA	3.19186	0.523026	5.68216	2.18465	7.49407	1.24669	-2.07126	0.00137952	0
MSTRG.5975	YPL250W-A	YPL250W-A	9.17654	0.634326	9.18503	0.902313	10.0919	1.21878	-3.36314	5.20286e-11	0
MSTRG.5982	YPL225W	YPL225W	845.688	284.392	651.793	397.394	790.783	336.578	-1.16984	2.84746e-05	0
MSTRG.6003	YPL205C	YPL205C	83.8757	14.3975	86.5957	33.0549	60.863	21.0744	-1.73991	4.64335e-05	0
MSTRG.6060	YPL152W-A	YPL152W-A	34.5551	0.951262	29.8514	5.07689	31.7959	9.41515	-2.61185	0.0016325	0
MSTRG.6244	YPR025C	CCL1	220.149	71.855	225.484	91.688	230.368	85.7331	-1.45208	5.05728e-09	0
MSTRG.6318	YPR099C	YPR099C	231.712	104.541	245.373	108.874	269.74	139.619	-1.10525	3.06046e-05	0
MSTRG.6377	YPR151C	SUE1	120.967	0	113.4	0	0.374957	0.530507	-8.7298	0.00562333	0
MSTRG.5106	YNL130C-A	DGR1	23.6233	9.84649	24.0453	6.99853	18.451	6.99414	-1.48308	5.65942e-05	2-Deoxy-Glucose Resistant 1
MSTRG.5671	YOR141C	ARP8	186.891	59.8128	159.579	85.5762	146.807	80.5396	-1.12301	3.59023e-05	Actin-Related Protein
MSTRG.703	YCR082W	AHC2	633	234.122	542.618	334.989	660.382	322.54	-1.04971	0.000387504	Ada Histone acetyltransferase complex Component
MSTRG.1142	YDR184C	ATC1	37.0422	20.4176	47.1404	13.8701	53.4087	13.1227	-1.59383	4.20705e-07	Aip Three Complex
MSTRG.5862	YOR335C	ALA1	150.09	88.395	130.825	62.3133	174.393	75.5246	-1.04459	3.00678e-05	ALAnyl-tRNA synthetase
MSTRG.6307	YPR093C	ASR1	142.55	90.2939	138.532	68.6929	145.548	45.9488	-1.08633	0.000681546	Alcohol Sensitive Ring/PHD finger
MSTRG.5161	YNL077W	APJ1	1250.11	933.66	1280.19	352.331	1431.26	430.057	-1.26615	0.00179515	Anti-Prion DnaJ
MSTRG.3600	YKL112W	ABF1	167.891	79.7737	138.221	28.4869	135.569	92.5484	-1.17577	0.00820232	ARS-Binding Factor 1
MSTRG.908	YDL073W	AHK1	23.3721	7.98155	19.6072	9.79623	20.9708	11.1774	-1.15093	7.41952e-06	Associated with HKr1
MSTRG.3667	YKL052C	ASK1	188.608	91.6217	174.261	65.7058	162.674	103.028	-1.03681	6.22762e-06	Associated with Spindles and Kinetochores
MSTRG.1339	YDR377W	ATP17	505.185	221.646	602.593	276.329	671.191	160.081	-1.45528	2.99639e-05	ATP synthase
MSTRG.6211	YPL005W	AEP3	106.919	19.4295	133.829	21.9934	140.698	62.6129	-1.90737	0.000221397	ATPase ExPression
MSTRG.1892	YER036C	ARB1	464.185	355.697	493.891	163.817	560.912	209.98	-1.11201	0.00126371	ATP-binding cassette protein involved in Ribosome Biogenesis
MSTRG.3415	YJR089W	BIR1	61.9986	18.1452	54.9027	21.2784	59.9182	19.5708	-1.59511	2.68294e-13	Baculoviral IAP Repeat-containing protein
MSTRG.2635	YGR142W	BTN2	2340.7	1631.76	2504.47	570.99	2786.64	1214.79	-1.21916	0.00254251	BaTteN disease
MSTRG.1687	YIL004C	BET1	154.098	90.3737	130.817	53.0855	161.164	53.5385	-1.21556	3.92032e-05	Blocked Early in Transport
MSTRG.752	YDL231C	BRE4	77.4247	41.6844	68.6905	31.2267	78.0591	35.4772	-1.07612	4.27503e-08	BREfeldin A sensitivity
MSTRG.5065	YNL166C	BNI5	87.691	41.5596	76.5795	32.772	86.0731	45.9956	-1.08118	6.45399e-07	Bud Neck Involved
MSTRG.2129	YFL023W	BUD27	6.35161	0.60532	1.21427	0.291375	0.564765	0.680593	-2.28637	0.00919784	BUD site selection
MSTRG.3623	YKL092C	BUD2	16.6524	4.58034	14.5099	7.394	13.6433	9.10374	-1.08591	0.0025868	BUD site selection
MSTRG.2472	YGL015C	YGL015C	24.0808	2.77266	33.6225	0.086985	22.6912	2.23011	-4.00362	8.62851e-08	Bud6-interacting ligand 2
MSTRG.1238	YDR275W	BSC2	194.094	114.731	198.398	88.6107	262.527	102.567	-1.13759	2.87279e-05	Bypass of Stop Codon
MSTRG.3519	YKL190W	CNB1	448.958	121.014	396.487	128.515	419.623	164.624	-1.62508	1.33848e-12	CalciNeurin subunit B
MSTRG.3152	YJL172W	CPS1	196.503	54.8258	176.464	86.1774	151.201	113.951	-1.0369	0.00433163	CarboxyPeptidase yscS
MSTRG.1649	YIL035C	CKA1	134.516	47.9253	103.996	61.3651	110.492	58.1748	-1.06049	1.81864e-05	Casein Kinase Alpha subunit
MSTRG.6405	YPR174C	YPR174C	54.3174	8.95984	47.1677	17.1411	43.4194	14.6513	-1.82361	3.11937e-07	Cdc5 SPB Anchor
MSTRG.6202	YPL014W	CIP1	116.797	20.1498	123.832	15.8203	93.9361	18.1555	-2.64619	5.70511e-44	Cdk1 Interacting Protein
MSTRG.29	YAL041W	CDC24	45.5473	15.7337	35.787	13.7819	33.6092	19.7659	-1.23099	6.5288e-08	Cell Division Cycle
MSTRG.2969	YHR107C	CDC12	43.9419	24.9779	46.7519	14.5608	39.3907	24.1368	-1.06135	9.74944e-05	Cell Division Cycle
MSTRG.1146	YDR188W	CCT6	0.490354	0	0.555244	0	0	0	-7.5599	0.00440492	Chaperonin Containing TCP-1
MSTRG.3393	YJR064W	CCT5	97.2956	50.2313	88.0498	42.4398	105.155	43.7576	-1.11696	7.93209e-08	Chaperonin Containing TCP-1
MSTRG.5041	YNL192W	CHS1	1291.12	256.803	1011.41	568.999	1018.74	712.49	-1.09835	0.0152828	CHitin Synthase
MSTRG.4761	YMR198W	CIK1	94.9678	29.0326	79.5084	16.5693	84.4964	34.8967	-1.71542	2.49736e-08	Chromosome Instability and Karyogamy
MSTRG.6008	YPL200W	CSM4	190.768	43.7942	169.636	81.1519	204.704	95.0641	-1.36534	0.000551458	Chromosome Segregation in Meiosis
MSTRG.3387	YJR058C	APS2	162.89	89.7412	151.477	69.0203	162.986	71.5046	-1.07794	7.771e-08	clathrin Associated Protein complex Small subunit
MSTRG.3627	YKL088W	CAB3	172.833	67.5697	155.979	63.2004	156.793	70.0617	-1.2904	1.90364e-15	Coenzyme A Biosynthesis
MSTRG.772	YDL209C	CWC2	70.2277	32.9326	65.9266	19.3923	56.0185	35.9199	-1.14817	5.66406e-05	Complexed With Cef1p
MSTRG.5569	YOR042W	CUE5	127.879	0	112.472	0	0	0	-28.8783	1.20469e-11	Coupling of Ubiquitin conjugation to ER degradation
MSTRG.6384	YPR158W	CUR1	125.636	84.2004	125.484	33.0091	128.677	54.6694	-1.19354	0.000954313	Curing of [URe3]
MSTRG.3574	YKL137W	CMC1	211.139	95.6761	168.011	76.2068	202.722	82.21	-1.217	2.19733e-09	Cx9C Mitochondrial protein necessary for full assembly of Cytochrome c oxidase
MSTRG.161	YBL059C-A	CMC2	230.523	99.545	226.501	138.01	280.034	98.9869	-1.14517	0.000324628	Cx9C Motif-Containing protein
MSTRG.4401	YML129C	COX14	727.417	332.725	697.992	307.344	746.439	413.957	-1.06556	2.89496e-06	Cytochrome c OXidase
MSTRG.6083	YPL132W	COX11	91.3326	30.4085	92.6749	24.9228	92.9903	32.3436	-1.6847	2.94209e-17	Cytochrome c OXidase
MSTRG.1345	YDR381C-A	YDR381C-A	492.132	118.94	407.635	273.906	460.341	251.139	-1.06873	0.0121239	Cytochrome c Oxidase Interacting protein
MSTRG.3787	YKR066C	CCP1	1885.8	409.267	1596.02	606.62	1661.11	879.311	-1.44386	5.12505e-05	Cytochrome c Peroxidase
MSTRG.2982	YHR116W	COX23	228.55	66.3124	200.822	68.9495	218.11	111.931	-1.40514	3.85104e-06	Cytochrome OXidase
MSTRG.3253	YJL062W-A	COA3	1190.52	437.807	977.245	407.439	1109.68	613.256	-1.18578	3.85104e-06	Cytochrome Oxidase Assembly
MSTRG.3628	YKL087C	CYT2	121.112	45.2239	106.076	30.8479	112.843	81.9872	-1.13208	0.0057072	CYTochrome-c1-heme-lyase
MSTRG.1395	YDR430C	CYM1	59.3625	12.2488	51.6587	24.2641	51.3436	27.5368	-1.33596	0.000717366	CYtosolic Metalloprotease
MSTRG.4367	YLR437C	DIF1	187.922	140.8	171.164	52.0658	247.221	112.974	-1.04641	0.0142306	Damage-regulated Import Facilitator
MSTRG.4422	YML113W	DAT1	176.972	77.1687	158.979	63.1716	114.966	73.9151	-1.08248	4.20705e-07	DATin
MSTRG.5754	YOR223W	DSC3	181.954	95.0948	174.332	82.614	189.473	86.3938	-1.0719	1.46797e-08	Defective for SREBP Cleavage
MSTRG.1727	YIR032C	DAL3	39.79	26.0262	37.868	15.7483	45.3137	18.4937	-1.0647	0.000196879	Degradation of Allantoin
MSTRG.3792	YKR071C	DRE2	660.283	637.246	761.04	333.837	962.939	229.668	-1.04795	0.0207269	Derepressed for Ribosomal protein S14 Expression
MSTRG.6406	YPR175W	DPB2	31.5437	6.44956	30.0932	7.97114	27.253	6.84418	-2.07253	6.37299e-20	DNA Polymerase B subunit 2
MSTRG.3835	YLL057C	JLP1	242.214	80.7401	142.803	58.733	286.505	77.0575	-1.66543	9.31018e-07	dnaJ-Like Protein
MSTRG.1448	YDR480W	DIG2	160.984	69.9907	134.945	46.29	132.234	68.6792	-1.23356	1.32471e-08	Down-regulator of Invasive Growth
MSTRG.2491	YGR001C	EFM5	150.062	75.8442	142.071	63.3119	110.392	73.3762	-1.03054	3.95522e-09	Elongation Factor Methyltransferase
MSTRG.5222	YNL024C	EFM6	7.96503	2.46659	8.45838	2.55605	6.41844	2.91926	-1.53692	7.06481e-07	Elongation Factor Methyltransferase
MSTRG.4400	YML130C	ERO1	214.148	108.326	215.108	54.3348	245.739	90.9655	-1.45913	1.4928e-06	ER Oxidation or Endoplasmic Reticulum Oxidoreductin
MSTRG.2788	YGR284C	ERV29	348.55	203.208	345.457	177.205	408.154	172.795	-1.02365	6.92364e-06	ER Vesicle
MSTRG.6242	YPR023C	EAF3	647.46	254.116	572.377	288.876	629.964	187.754	-1.34983	1.06557e-06	Esa1p-Associated Factor
MSTRG.4927	YNL313C	EMW1	23.0854	8.74604	20.9361	10.5927	19.7143	11.7719	-1.04178	2.20809e-05	Essential for Maintenance of the cell Wall
MSTRG.5286	YNR034W-A	EGO4	766.205	307.454	640.11	311.69	824.341	373.668	-1.18818	1.03226e-06	Exit from rapamycin-induced GrOwth arrest
MSTRG.2996	YHR132C	ECM14	345.975	149.788	324.071	195.342	332.405	153.83	-1.01301	8.50056e-05	ExtraCellular Mutant
MSTRG.336	YBR101C	FES1	1205.23	1064.35	1442.48	327.585	1057.55	526.427	-1.01763	0.0285174	Factor Exchange for Ssa1p
MSTRG.5299	YNR047W	FPK1	104.906	38.802	105.332	36.1047	48.2769	45.4774	-1.10017	0.0019043	FliPase Kinase 1
MSTRG.6279	YPR062W	FCY1	964.792	517.411	1003.6	391.047	1128.92	363.053	-1.31907	8.55599e-08	FluoroCYtosine resistance
MSTRG.5925	YOR388C	FDH1	61.1713	17.0134	41.4203	4.47214	43.9337	25.4526	-1.67463	0.00389378	Formate DeHydrogenase
MSTRG.5944	YPL275W	FDH2	82.833	21.5071	69.9919	5.51851	71.51	21.149	-2.25927	2.5157e-06	Formate DeHydrogenase
MSTRG.2074	YER182W	FMP10	190.026	51.717	167.825	84.0653	169.789	102.831	-1.14576	0.00122057	Found in Mitochondrial Proteome
MSTRG.4298	YLR377C	FBP1	153.651	68.403	185.35	56.4746	114.681	54.1725	-1.35901	1.66474e-07	Fructose-1
MSTRG.2054	YER163C	GCG1	244.901	133.871	253.016	79.8086	285.167	84.4708	-1.4356	3.2335e-07	Gamma-glutamyl Cyclotransferase acting on Glutathione
MSTRG.6379	YPR153W	2023-05-24	88.5563	41.9849	84.6781	27.5843	88.147	36.0051	-1.33622	2.52438e-09	genetic interaction profile similarity to MTC Annotated Yeast genes MTC2 and MTC4
MSTRG.1181	YDR221W	GTB1	72.5749	22.2897	69.7383	44.8995	72.0527	38.096	-1.02191	0.00749185	Glucosidase Two Beta-subunit
MSTRG.5565	YOR040W	GLO4	376.942	171.524	328.007	229.958	438.999	162.663	-1.03155	0.00108461	GLyOxalase
MSTRG.4820	YMR255W	GFD1	478.859	212.71	469.957	272.415	469.501	166.93	-1.12789	0.000196964	Good For Dbp5p
MSTRG.745	YDL238C	GUD1	40.4521	12.3939	39.6929	18.4548	40.7286	18.4283	-1.30298	1.52543e-05	GUanine Deaminase
MSTRG.5417	YOL089C	HAL9	89.8899	28.7263	87.4239	43.0357	79.5952	42.6655	-1.1686	6.15139e-05	HALotolerance
MSTRG.648	YCR021C	HSP30	1326.58	779.167	1550.11	428.049	2076.13	761.793	-1.38784	9.99319e-05	Heat Shock Protein
MSTRG.5543	YOR020C	HSP10	3007.51	1195.02	3058.97	796.245	3877.09	1005.07	-1.77332	1.06691e-11	Heat Shock Protein
MSTRG.1506	YDR533C	HSP31	376.913	177.953	336.392	173.412	353.496	186.578	-1.00424	1.54658e-08	Heat-Shock Protein
MSTRG.1018	YDR047W	HEM12	143.089	48.987	132.97	70.1254	115.007	70.5156	-1.04353	0.000222878	HEMe biosynthesis
MSTRG.722	YCR096C	HMRA2	149.551	74.6051	138.142	77.3281	142.483	51.8883	-1.09267	7.28776e-05	Hidden Mat Right A
MSTRG.725	YCR097W	HMRA1	291.808	45.6866	378.493	167.099	332.287	53.5072	-2.13447	5.00967e-05	Hidden Mat Right A
MSTRG.3994	YLR097C	HRT3	57.4961	19.3547	55.2874	28.8432	59.4285	36.4096	-1.03514	0.00309417	High level expression Reduces Ty3 transposition
MSTRG.597	YCL025C	AGP1	286.625	117.449	288.36	58.6042	293.283	165.492	-1.38718	0.000496797	high-Affinity Glutamine Permease
MSTRG.4957	YNL281W	HCH1	320.208	111.327	281.18	154.278	374.03	185.744	-1.1268	0.000775446	High-Copy Hsp90 suppressor
MSTRG.6215	YPL001W	HAT1	47.5111	13.6324	45.9408	13.6284	46.223	16.0469	-1.70756	8.96533e-17	Histone AcetylTransferase
MSTRG.6004	YPL204W	HRR25	171.709	70.7135	160.828	64.6715	128.072	72.6079	-1.15799	1.19543e-10	HO and Radiation Repair
MSTRG.4599	YMR032W	HOF1	7.54487	0.970407	6.3824	1.93058	4.9963	3.73024	-1.50293	0.00723078	Homolog Of cdc Fifteen
MSTRG.1501	YDR528W	HLR1	26.2843	7.18249	22.5719	4.73726	17.4266	12.1504	-1.47311	0.000244626	Homolog of LRe1
MSTRG.4717	YMR161W	HLJ1	397.998	146.965	387.125	117.452	453.183	121.768	-1.71187	1.00319e-15	HomoLogous to E. coli dnaJ protein
MSTRG.4929	YNL311C	SKP2	48.3075	21.5916	43.3273	23.8103	54.9822	19.5204	-1.19432	4.37026e-06	homology with human SKP2
MSTRG.5852	YOR319W	HSH49	201.196	100.472	195.841	93.8548	214.257	109.438	-1.03225	6.09549e-07	Human Sap Homolog
MSTRG.5536	YOR013W	IRC11	51.0793	27.5361	41.0364	18.2419	40.9126	20.6984	-1.01828	6.86736e-06	Increased Recombination Centers
MSTRG.5492	YOL023W	IFM1	50.1579	10.3458	42.5572	15.1798	30.0633	29.1807	-1.15917	0.0132762	Initiation Factor of Mitochondria
MSTRG.1791	YEL044W	IES6	372.214	276.879	344.552	144.222	456.179	153.569	-1.07843	0.0016896	Ino Eighty Subunit
MSTRG.2136	YFL013C	IES1	69.0711	12.0846	17.7464	14.0538	28.6587	16.9412	-1.38442	0.00631328	Ino Eighty Subunit
MSTRG.1101	YDR123C	INO2	10.8804	5.82769	9.22339	0.432597	12.2308	2.57451	-1.94077	0.0117114	INOsitol requiring
MSTRG.5163	YNL075W	IMP4	143.68	84.0755	143.163	31.6551	154.772	62.586	-1.36064	0.000257261	Interacting with Mpp10p
MSTRG.1930	YER065C	ICL1	364.947	61.8744	395.919	126.106	175.02	228.033	-1.15459	0.0453654	IsoCitrate Lyase
MSTRG.3425	YJR097W	JJJ3	59.1022	8.66084	68.9717	4.21371	78.124	8.48267	-3.30544	7.29908e-23	J-protein (Type III)
MSTRG.6365	YPR141C	KAR3	37.7988	19.6955	32.5441	9.82497	30.5241	19.2151	-1.07913	0.000543606	KARyogamy
MSTRG.5864	YOR336W	KRE5	39.2427	14.6565	35.0402	14.4562	35.781	15.0916	-1.33132	7.86408e-15	Killer toxin REsistant
MSTRG.3758	YKR038C	KAE1	290.545	128.206	212.602	114.636	236.7	108.694	-1.0848	2.10154e-08	Kinase-Associated Endopeptidase
MSTRG.442	YBR199W	KTR4	411.827	178.527	376.142	184.362	440.781	208.957	-1.12344	4.66562e-07	Kre Two Related
MSTRG.6157	YPL053C	KTR6	387.603	165.474	305.477	207.273	380.705	161.881	-1.013	0.000164515	Kre Two Related
MSTRG.467	LSR1	LSR1	588.52	157.83	561.406	70.85	702.05	264.133	-1.95811	3.41653e-05	Large Spliceosomal RNA
MSTRG.5776	YOR246C	ENV9	203.856	102.266	182.466	63.7509	223.143	82.783	-1.32943	8.42216e-08	late ENdosome and Vacuole interface function
MSTRG.5258	YNR008W	LRO1	31.7361	9.03798	30.5442	9.08241	32.9522	15.2978	-1.53162	1.19713e-06	Lecithin cholesterol acyl transferase Related Open reading frame
MSTRG.5241	YNL006W	LST8	513.465	239.289	546.954	147.814	703.795	136.398	-1.80116	2.04357e-08	Lethal with Sec Thirteen
MSTRG.2864	YHR002W	LEU5	203.881	60.5438	184.187	108.288	180.405	98.6499	-1.08284	0.00156397	LEUcine biosynthesis
MSTRG.2395	YGL090W	LIF1	53.0465	18.642	50.0005	24.0996	57.1417	24.6496	-1.26329	3.3341e-06	Ligase Interacting Factor
MSTRG.3029	YHR156C	LIN1	73.919	34.5265	81.6288	41.1008	84.3955	25.8863	-1.25853	5.0323e-05	LINk
MSTRG.1470	YDR503C	LPP1	72.1597	41.6332	52.8101	22.7015	63.1627	30.8543	-1.01178	0.000338475	Lipid Phosphate Phosphatase
MSTRG.5724	YOR196C	LIP5	224.037	70.6595	180.257	70.6768	215.752	86.9574	-1.45752	4.22876e-11	LIPoic acid
MSTRG.3268	YJL055W	YJL055W	743.287	358.814	634.131	323.509	813.412	286.424	-1.20125	3.11737e-07	LOnely Guy
MSTRG.3692	YKL029C	MAE1	8.15634	0	0	0	4.09556	0	-11.3858	0.0134647	MAlic Enzyme
MSTRG.3141	YJL183W	MNN11	24.8744	12.7194	23.4239	8.18822	23.4734	12.5336	-1.12808	3.70581e-06	MaNNosyltransferase
MSTRG.3390	YJR061W	YJR061W	36.4973	13.5414	27.9588	10.8845	26.6662	21.0441	-1.01424	0.0017142	MaNNosyltransferase regulator
MSTRG.6043	YPL169C	MEX67	235.609	77.5575	234.155	63.5618	232.071	76.8989	-1.71165	4.19877e-23	Messenger RNA EXport factor of 67 kDa
MSTRG.4573	YMR021C	MAC1	211.214	83.8468	194.778	60.8519	215.124	81.2933	-1.48798	2.60211e-13	Metal binding ACtivator
MSTRG.5445	YOL064C	MET22	249.305	36.267	178.125	107.349	204.697	112.397	-1.28419	0.0112025	METhionine requiring
MSTRG.2767	YGR264C	MES1	44.78	19.5564	37.9852	15.0008	40.9099	26.7248	-1.03546	0.00025996	MEthionyl-tRNA Synthetase
MSTRG.5165	YNL073W	MSK1	93.9585	27.8799	87.962	28.8686	80.8918	57.5874	-1.2152	0.00109349	Mitochondrial aminoacyl-tRNA Synthetase
MSTRG.6121	YPL097W	MSY1	30.5426	12.3138	26.6112	12.9049	26.4829	15.0114	-1.06779	5.32259e-07	Mitochondrial aminoacyl-tRNA Synthetase
MSTRG.3735	YKR016W	YKR016W	86.9366	34.7507	79.2488	40.5434	74.7322	36.0256	-1.12127	1.45266e-07	MItochondrial contact site and Cristae organizing system
MSTRG.3665	YKL053C-A	MDM35	407.292	167.457	383.015	191.028	419.402	209.756	-1.10572	3.09491e-06	Mitochondrial Distribution and Morphology
MSTRG.5434	YOL076W	MDM20	17.0098	3.40718	13.0175	3.52333	14.2122	4.72755	-1.93077	1.26112e-14	Mitochondrial Distribution and Morphology
MSTRG.5679	YOR147W	MDM32	195.204	91.8884	181.29	76.8192	192.969	95.0273	-1.13453	6.34151e-10	Mitochondrial Distribution and Morphology
MSTRG.2131	YFL016C	MDJ1	1243.67	588.234	1254.72	282.071	1238.43	446.067	-1.54916	1.08966e-07	Mitochondrial DnaJ
MSTRG.3217	YJL102W	MEF2	85.0843	12.5554	78.1775	22.0653	84.6711	18.8149	-2.21424	5.64085e-12	Mitochondrial Elongation Factor
MSTRG.5763	YOR232W	MGE1	259.326	48.6212	241.879	101.183	306.864	82.0158	-1.80288	3.62164e-06	Mitochondrial GrpE
MSTRG.3042	YHR168W	MTG2	45.6636	17.9693	41.6056	12.4002	52.1897	21.1766	-1.46953	2.93702e-07	MiTochondrial Gtpase 2
MSTRG.3514	YKL195W	MIA40	363.344	107.199	334.774	148.052	354.986	169.216	-1.31896	4.47257e-06	Mitochondrial intermembrane space Import and Assembly
MSTRG.6044	YPL168W	MRX4	75.3305	25.2978	80.327	19.0829	97.8017	30.891	-1.78919	7.50622e-10	Mitochondrial oRganization of gene eXpression (MIOREX)
MSTRG.183	YBL038W	MRPL16	301.635	133.407	288.758	128.358	280.087	133.188	-1.15737	7.59943e-12	Mitochondrial Ribosomal Protein
MSTRG.358	YBR122C	MRPL36	315.404	108.78	288.87	140.225	261.346	167.912	-1.0583	0.000122215	Mitochondrial Ribosomal Protein
MSTRG.385	YBR146W	MRPS9	177.128	48.9645	166.023	78.4155	166.166	104.257	-1.14108	0.00200849	Mitochondrial Ribosomal Protein
MSTRG.528	YBR282W	MRPL27	149.542	51.2022	130.114	52.7713	154.279	65.1455	-1.37783	9.31491e-09	Mitochondrial Ribosomal Protein
MSTRG.1428	YDR462W	MRPL28	673.381	421.953	579.216	257.751	693.398	266.537	-1.07595	7.05254e-05	Mitochondrial Ribosomal Protein
MSTRG.2724	YGR220C	MRPL9	3.84935	0.31626	3.49877	0.364158	4.13998	1.02194	-2.72143	1.19241e-05	Mitochondrial Ribosomal Protein
MSTRG.3260	YJL063C	MRPL8	254.196	81.5089	241.187	95.308	218.932	110.651	-1.32194	1.67581e-08	Mitochondrial Ribosomal Protein
MSTRG.4236	YLR312W-A	MRPL15	106.552	37.4095	97.5358	35.3181	94.5665	63.2779	-1.15151	0.000284579	Mitochondrial Ribosomal Protein
MSTRG.4534	YML009C	MRPL39	471.055	146.689	414.447	196.892	448.937	242.012	-1.19643	6.37972e-05	Mitochondrial Ribosomal Protein
MSTRG.4714	YMR158W	MRPS8	79.3265	32.461	79.1531	25.5647	95.587	36.7894	-1.45282	4.50806e-08	Mitochondrial Ribosomal Protein
MSTRG.4747	YMR188C	MRPS17	550.757	162.092	518.194	204.059	605.261	228.093	-1.50956	2.17237e-08	Mitochondrial Ribosomal Protein
MSTRG.4934	YNL306W	MRPS18	205.836	81.6791	195.125	96.4111	195.906	100.581	-1.11065	1.05129e-06	Mitochondrial Ribosomal Protein
MSTRG.5242	YNL005C	MRP7	199.257	76.0382	204.528	98.7695	206.345	105.286	-1.13583	2.25761e-05	Mitochondrial Ribosomal Protein
MSTRG.6395	YPR166C	MRP2	74.7885	27.8151	70.297	21.1293	84.749	36.1469	-1.46049	1.11901e-06	Mitochondrial Ribosomal Protein
MSTRG.1152	YDR194C	MSS116	96.5167	35.484	99.0203	38.31	102.95	43.8335	-1.36316	2.3501e-09	Mitochondrial Splicing System
MSTRG.3713	YKL009W	MRT4	169.358	42.4349	199.161	17.4696	243.137	30.1979	-2.82338	9.33301e-15	mRNA Turnover 4
MSTRG.3723	YKR007W	MEH1	180.484	90.0439	190.717	74.8691	187.963	62.6525	-1.32378	2.33185e-08	Multicopy suppressor of Ers1 Hygromycin B sensitivity
MSTRG.1096	YDR144C	MKC7	14.546	8.00969	14.34	4.72895	12.9156	8.34285	-1.01309	0.000384141	Multicopy suppressor of Kex2 Cold sensitivity
MSTRG.5386	YOL116W	MSN1	85.3451	50.2347	78.888	27.4671	83.3161	44.7999	-1.0509	0.000126439	Multicopy suppressor of SNF1 mutation
MSTRG.1070	YDR097C	MSH6	36.1156	11.9432	31.1671	11.6658	28.5154	19.1095	-1.17585	5.05434e-05	MutS Homolog
MSTRG.4415	YML120C	NDI1	455.756	120.648	435.802	298.281	472.595	233.394	-1.05546	0.0163053	NADH Dehydrogenase Internal
MSTRG.1734	YIR035C	YIR035C	132.236	50.8559	154.951	53.4883	184.363	76.9638	-1.41082	1.45264e-05	Novel REductase
MSTRG.5111	YNL124W	NAF1	105.567	56.9448	115.974	16.8598	61.2682	28.4818	-1.51023	0.00151309	Nuclear Assembly Factor
MSTRG.5219	NME1	NME1	72.4984	17.4802	75.0219	15.7093	66.8853	25.0821	-1.89386	1.04167e-11	Nuclear Mitochondrial processing Endoribonuclease
MSTRG.2358	YGL122C	NAB2	713.096	192.609	579.324	334.153	569.773	392.393	-1.01201	0.00587532	Nuclear polyAdenylated RNA-Binding
MSTRG.410	YBR170C	NPL4	94.7768	41.6702	92.6356	47.9346	94.1874	48.1978	-1.04522	2.57046e-06	Nuclear Protein Localization
MSTRG.768	YDL213C	NOP6	120.032	74.5905	114.281	51.6073	113.039	41.9838	-1.07518	0.000122899	NucleOlar Protein
MSTRG.6041	YPL171C	OYE3	69.5324	17.268	84.5523	15.0093	97.3083	30.1049	-2.0483	3.59939e-08	Old Yellow Enzyme
MSTRG.1744	Q0130	OLI1	5.62389	0.789105	6.641	1.36188	8.06544	1.76431	-2.36458	0.000268367	OLIgomycin resistance
MSTRG.6262	YPR044C	OPI11	98.3668	4.91742	126.796	38.7913	118.431	22.7684	-2.3468	0.000807407	OverProducer of Inositol
MSTRG.5137	YNL099C	OCA1	108.835	56.029	112.207	52.9301	101.438	51.8605	-1.02266	3.80268e-08	Oxidant-induced Cell-cycle Arrest
MSTRG.6081	YPL134C	ODC1	357.556	65.0503	357.334	160.219	258.14	210.365	-1.14641	0.0217255	OxoDicarboxylate Carrier
MSTRG.2036	YER149C	PEA2	42.8891	4.66382	47.8302	6.27009	44.7352	15.5825	-2.37044	1.55959e-06	PEAnut shmoo mutant
MSTRG.1297	YDR329C	PEX3	620.529	274.737	542.54	275.869	645.393	223.136	-1.24281	8.99666e-08	PEroXin
MSTRG.1052	YDR079W	PET100	225.057	96.0384	221.134	95.1196	229.574	88.7513	-1.292	1.19543e-10	PETite colonies
MSTRG.5690	YOR158W	PET123	139.945	57.5484	131.433	59.5923	121.787	77.366	-1.02809	8.13687e-06	PETite colonies
MSTRG.747	YDL236W	PHO13	111.432	44.31	111.601	40.8591	115.093	54.7424	-1.29601	9.3805e-09	PHOsphate metabolism
MSTRG.1335	YDR374C	PHO92	85.4242	12.3905	70.7629	24.7096	58.2139	38.2609	-1.49703	0.00139862	PHOsphate metabolism
MSTRG.1277	YDR313C	PIB1	306.409	198.689	317.223	134.502	348.62	125.748	-1.12052	3.06021e-05	PhosphatidylInositol(3)-phosphate Binding
MSTRG.1977	YER099C	PRS2	198.549	93.8954	184.159	74.9958	199.365	79.4751	-1.25439	1.00205e-11	PhosphoRibosylpyrophosphate Synthetase
MSTRG.174	YBL046W	PSY4	228.115	78.4902	192.417	91.6105	195.289	135.613	-1.01885	0.000822647	Platinum SensitivitY
MSTRG.5007	YNL231C	PDR16	188.481	86.693	185.642	83.4948	184.766	113.144	-1.00019	1.67687e-05	Pleiotropic Drug Resistance
MSTRG.324	YBR088C	POL30	22.213	6.60235	20.0993	6.94687	20.6271	12.8776	-1.26265	0.00078718	POLymerase
MSTRG.1211	YDR251W	PAM1	117.255	57.8328	104.003	48.2087	93.3077	51.105	-1.0166	7.30875e-11	Pp2A Multicopy suppressor
MSTRG.1202	YDR243C	PRP28	121.399	42.2237	103.738	32.6445	126.657	43.2941	-1.60149	9.06797e-14	Pre-mRNA Processing
MSTRG.6062	YPL151C	PRP46	431.44	172.256	461.374	102.278	527.937	136.144	-1.83551	5.03753e-12	Pre-mRNA Processing
MSTRG.204	YBL018C	POP8	96.0007	41.552	101.079	45.1962	106.053	62.9141	-1.03919	0.000458632	Processing Of Precursor RNAs
MSTRG.2626	YGR132C	PHB1	691.139	300.313	593.755	331.391	796.204	381.131	-1.05942	8.09235e-05	ProHiBitin
MSTRG.3707	YKL015W	PUT3	62.7783	22.4959	47.7533	28.5653	57.0888	29.7507	-1.05797	5.66406e-05	Proline UTilization
MSTRG.879	YDL095W	PMT1	0.074025	0	0.173901	0	0.208603	0.003912	-6.04639	0.00104569	Protein O-MannosylTransferase
MSTRG.920	YDL048C	STP4	102.02	40.2741	116.271	34.0003	80.7125	47.1439	-1.31838	8.031e-08	protein with similarity to Stp1p
MSTRG.169	YBL051C	PIN4	74.5808	27.5457	63.9504	23.3852	56.4195	39.2341	-1.12542	3.66993e-05	Psi+ INducibility
MSTRG.4388	YLR455W	PDP3	65.5189	33.847	68.0538	23.5362	63.6667	30.4293	-1.1957	1.22358e-08	PWWP Domain-containing Protein
MSTRG.4123	YLR204W	QRI5	470.534	113.12	441.23	138.894	504.938	184.917	-1.71331	5.5077e-09	Quasi-Renownless Information
MSTRG.1975	YER095W	RAD51	892.285	204.402	801.716	194.142	909.15	379.159	-1.76584	2.15162e-07	RADiation sensitive
MSTRG.2427	YGL058W	RAD6	389.743	134.903	400.103	94.7533	444.122	134.376	-1.79644	1.2211e-14	RADiation sensitive
MSTRG.3378	YJR052W	RAD7	67.7291	33.649	63.2194	33.0399	71.8499	27.1392	-1.13263	1.1784e-06	RADiation sensitive
MSTRG.3596	YKL113C	RAD27	43.8121	20.4783	35.3902	14.8872	39.19	18.811	-1.1484	1.18294e-08	RADiation sensitive
MSTRG.4531	YML011C	RAD33	168.512	114.625	156.03	66.6787	161.197	62.5632	-1.02921	0.000606795	RADiation sensitive
MSTRG.6059	YPL153C	RAD53	51.7413	4.53785	46.6436	9.80474	46.8478	18.5051	-2.14576	3.16811e-05	RADiation sensitive
MSTRG.6234	YPR018W	RLF2	29.7641	10.5256	24.4248	11.8562	25.7086	15.4158	-1.08823	3.74475e-05	Rap1 protein Localization Factor
MSTRG.6394	YPR165W	RHO1	571.363	251.5	564.86	345.777	670.664	292.83	-1.03485	0.000438625	Ras HOmolog
MSTRG.3579	YKL132C	RMA1	15.2607	8.33085	12.7318	3.48186	17.3267	5.39497	-1.44088	0.000122752	Reduced Mating A
MSTRG.2056	YER169W	RPH1	263.923	111.241	222.601	94.5129	231.32	120.426	-1.15601	7.09578e-11	Regulator of PHR1
MSTRG.3860	YLL030C	RRT7	3.49515	0.588741	1.9475	0.475467	2.64478	1.07587	-1.85661	0.0111803	Regulator of rDNA Transcription
MSTRG.5130	YNL105W	RRT16	14.9861	5.45085	10.3648	3.23459	10.2143	4.67206	-1.40616	2.99639e-05	Regulator of rDNA Transcription
MSTRG.950	YDL020C	RPN4	1118.37	287.918	1004.57	296.919	1130.81	580.944	-1.50139	3.30124e-05	Regulatory Particle Non-ATPase
MSTRG.1266	YDR303C	RSC3	26.9036	9.89958	24.4947	7.5282	21.8713	10.2571	-1.42129	1.31147e-13	Remodel the Structure of Chromatin
MSTRG.3724	YKR008W	RSC4	143.856	47.6498	131.337	45.7586	135.506	54.0264	-1.49544	2.96785e-16	Remodel the Structure of Chromatin
MSTRG.4403	YML127W	RSC9	311.233	76.7324	277.365	84.4769	242.981	107.029	-1.63888	1.49307e-12	Remodel the Structure of Chromatin
MSTRG.79	YAR007C	RFA1	52.598	12.5292	49.8009	17.1648	56.5459	25.9463	-1.52854	2.26487e-05	Replication Factor A
MSTRG.4928	YNL312W	RFA2	133.789	49.275	118.052	52.2526	142.535	49.5204	-1.40316	3.30711e-10	Replication Factor A
MSTRG.5026	YNL213C	RRG9	136.25	25.354	118.105	63.9495	115.9	45.3792	-1.44138	0.000804865	Required for Respiratory Growth
MSTRG.202	YBL020W	RFT1	38.2217	20.6024	34.4507	15.5283	30.7993	16.2556	-1.00036	1.01056e-07	Requiring Fifty-Three
MSTRG.2753	YGR250C	RIE1	592.636	224.724	627.915	226.416	766.279	206.953	-1.62232	1.29254e-10	Restoration of Impaired growths of ERMES-lacking cells
MSTRG.1342	YDR379W	RGA2	53.159	14.3529	45.0802	20.4818	44.1822	25.9634	-1.22928	0.000109887	Rho GTPase Activating Protein
MSTRG.2104	YFL047W	RGD2	87.4451	26.2455	80.1753	23.8169	78.6798	32.5026	-1.59442	8.45818e-15	RhoGAP domain
MSTRG.1010	YDR041W	RSM10	1405.65	339.259	1304.6	706.638	1632.22	689.341	-1.32583	0.00109886	Ribosomal Small subunit of Mitochondria
MSTRG.1131	YDR175C	RSM24	248.157	96.4528	217.954	85.0491	223.314	112.019	-1.25006	8.87161e-11	Ribosomal Small subunit of Mitochondria
MSTRG.1461	YDR494W	RSM28	192.426	56.1417	168.654	77.4471	178.895	96.3699	-1.23806	4.96977e-05	Ribosomal Small subunit of Mitochondria
MSTRG.1912	YER050C	RSM18	653.611	191.928	578.74	228.663	700.771	239.305	-1.56571	2.24594e-10	Ribosomal Small subunit of Mitochondria
MSTRG.3429	YJR101W	RSM26	80.4579	48.711	75.5069	27.6322	87.5315	42.9019	-1.06843	0.00012955	Ribosomal Small subunit of Mitochondria
MSTRG.5289	YNR037C	RSM19	432.223	159.375	357.322	144.095	402.987	255.615	-1.11168	0.000344077	Ribosomal Small subunit of Mitochondria
MSTRG.943	YDL025C	RTK1	249.892	72.586	256.816	115.07	230.367	128.231	-1.22561	0.000177992	Ribosome biogenesis and TRNA synthetase-associated Kinase
MSTRG.1301	YDR333C	RQC1	96.397	45.5571	89.6001	40.1188	98.3894	46.2382	-1.13143	1.31356e-09	Ribosome Quality Control
MSTRG.2115	RUF21	RUF21	6.96352	1.82603	6.43335	1.31727	5.24469	3.87816	-1.4056	0.0079122	RNA of Unknown Function
MSTRG.2146	RUF20	RUF20	20.2088	3.71566	21.8847	8.93052	21.414	5.52545	-1.81054	9.52843e-05	RNA of Unknown Function
MSTRG.2927	RUF5-1	RUF5-1	5591.63	5600.58	6977.29	2046.71	8504.96	1531.98	-1.27619	0.0175862	RNA of Unknown Function
MSTRG.2929	RUF5-2	RUF5-2	3397.95	3304.27	3772.64	1123.73	4851.29	677.685	-1.32861	0.0255801	RNA of Unknown Function
MSTRG.3175	YJL148W	RPA34	56.0861	30.4505	66.2493	18.5494	80.062	20.6959	-1.58647	6.25791e-07	RNA Polymerase A
MSTRG.3392	YJR063W	RPA12	36.0345	20.8941	26.2221	8.96055	27.7247	14.8836	-1.03062	0.00519984	RNA Polymerase A
MSTRG.275	YBR049C	REB1	154.15	91.8208	155.603	46.1063	165.257	82.908	-1.14927	0.00017549	RNA polymerase I Enhancer Binding protein
MSTRG.170	YBL050W	SEC17	523.776	239.076	465.918	278.676	565.38	225.445	-1.07954	2.29746e-05	SECretory
MSTRG.411	YBR171W	SEC66	85.5847	21.7486	80.0972	25.4465	77.4308	36.0608	-1.55655	8.73863e-08	SECretory
MSTRG.2494	YGR009C	SEC9	478.32	205.793	420.185	214.831	456.416	186.511	-1.1717	8.29221e-09	SECretory
MSTRG.2251	YGL228W	SHE10	475.849	160.007	395.098	192.291	457.569	197.172	-1.28337	4.83732e-08	Sensitivity to High Expression
MSTRG.2031	YER147C	SCC4	135.063	47.1069	133.028	36.9767	154.938	50.6176	-1.68297	2.13898e-13	Sister Chromatid Cohesion
MSTRG.2726	snR7-L	snR7-L	111.472	13.9343	121.445	7.54317	132.562	16.5899	-3.19483	4.78773e-23	Small Nuclear RNA
MSTRG.5017	snR19	snR19	402.213	58.7174	382.492	39.9969	432.121	95.5895	-2.67977	2.54882e-14	Small Nuclear RNA
MSTRG.1500	snR84	snR84	29.3869	18.6417	27.5705	10.4193	36.8811	10.6002	-1.28439	0.000298544	Small Nucleolar RNA
MSTRG.2383	snR82	snR82	121.52	28.757	123.05	32.4165	96.8066	40.7549	-1.75241	2.96677e-11	Small Nucleolar RNA
MSTRG.3011	snR32	snR32	9.10416	2.64698	13.0178	3.56298	7.87227	6.37826	-1.24779	0.0499256	Small Nucleolar RNA
MSTRG.3215	snR37	snR37	54.6974	45.0911	55.3062	17.1021	76.3873	29.7719	-1.0784	0.0120193	Small Nucleolar RNA
MSTRG.3680	snR69	snR69	40.4944	16.4805	39.9273	9.61425	52.7073	10.8625	-1.86665	3.50599e-06	Small Nucleolar RNA
MSTRG.3782	snR42	snR42	21.8552	7.21789	28.279	14.0562	29.2845	14.3757	-1.17273	0.0114576	Small Nucleolar RNA
MSTRG.3923	snR30	snR30	76.5052	61.3291	88.3905	17.8434	102.277	40.657	-1.22388	0.00914043	Small Nucleolar RNA
MSTRG.5461	snR81	snR81	13.7162	8.48244	10.8421	2.66144	13.6406	2.99162	-1.45351	0.0183126	Small Nucleolar RNA
MSTRG.5566	snR9	snR9	154.241	80.043	133.164	73.5281	171.394	65.0478	-1.09483	2.00595e-05	Small Nucleolar RNA
MSTRG.5752	snR35	snR35	105.834	35.5535	120.184	14.8552	120.818	35.0049	-2.06111	4.65521e-08	Small Nucleolar RNA
MSTRG.5806	snR5	snR5	15.6556	9.50826	20.7527	12.4865	28.3164	11.0431	-1.00572	0.036401	Small Nucleolar RNA
MSTRG.3291	YJL036W	SNX4	237.213	94.3473	213.437	88.2226	240.297	90.2623	-1.36122	1.90321e-13	Sorting NeXin
MSTRG.4671	YMR117C	SPC24	77.6506	15.0681	63.0545	17.7466	49.2324	41.9998	-1.34339	0.00486245	Spindle Pole Component
MSTRG.80	YAR008W	SEN34	21.4984	4.61789	20.3211	4.41261	21.5174	6.83376	-2.01168	5.71161e-12	Splicing ENdonuclease
MSTRG.5545	YOR021C	SFM1	285.43	159.627	294.647	88.0774	365.31	115.124	-1.43001	1.87392e-06	Spout Family Methyltransferase 1
MSTRG.5010	YNL224C	SQS1	102.102	34.5421	88.2396	50.9739	107.07	41.3838	-1.23447	3.41384e-05	SQuelch of Splicing suppression
MSTRG.4780	YMR216C	SKY1	135.288	67.234	130.891	60.0413	135.361	63.6798	-1.09473	4.25752e-10	SRPK1-like Kinase in Yeast
MSTRG.823	YDL159W	STE7	151.883	63.7565	145.236	48.2533	164.769	59.4477	-1.46044	1.06588e-12	STErile
MSTRG.5748	YOR219C	STE13	96.1129	30.3761	81.3088	31.9272	84.4129	50.5471	-1.22684	3.09995e-05	STErile
MSTRG.3423	YJR095W	SFC1	114.706	61.7549	142.148	27.5154	84.9237	38.1273	-1.4622	5.42142e-05	Succinate-Fumarate Carrier
MSTRG.2833	YHL025W	SNF6	303.969	164.956	252.859	136.689	327.474	143.418	-1.01691	4.65982e-06	Sucrose NonFermenting
MSTRG.5607	YOR076C	SKI7	30.7381	8.63705	26.4632	5.94145	26.7355	10.1524	-1.78398	9.97408e-13	SuperKIller
MSTRG.1200	tY(GUA)D	SUP2	48.9214	29.7053	54.0241	24.9242	55.476	16.6222	-1.24841	0.000843099	SUPpressor
MSTRG.4621	YMR074C	SDD2	152.983	93.2238	140.649	69.7643	184.24	72.3652	-1.05638	4.80268e-05	Suppressor of Degenerative Death
MSTRG.5968	YPL237W	SUI3	0.417673	0	0.574707	0	1.19665	0.09994	-4.27283	0.00765637	SUppressor of Initiator codon
MSTRG.1296	YDR328C	SKP1	516.269	58.6801	225.493	32.8184	100.141	110.895	-2.02593	0.00136238	Suppressor of Kinetochore Protein mutant
MSTRG.1703	YIR012W	SQT1	65.4028	37.9511	54.2694	18.0164	65.2636	20.555	-1.31524	8.93962e-05	Suppressor of QSR1 Truncations
MSTRG.1260	YDR297W	SUR2	203.828	140.384	225.377	106.844	248.577	85.3644	-1.06332	0.000284579	SUppressor of Rvs161 and rvs167 mutations
MSTRG.1551	YIL143C	SSL2	261.004	122.987	259.799	118.184	280.081	104.788	-1.23325	5.57638e-09	Suppressor of Stem-Loop mutation
MSTRG.3953	YLR055C	SPT8	82.7739	53.5016	87.5823	23.9432	73.2005	36.7138	-1.1348	0.00042874	SuPpressor of Ty
MSTRG.6303	YPR086W	SUA7	406.963	132.659	389.583	158.664	519.585	172.34	-1.52768	9.11577e-08	Suppressor of Upstream AUG
MSTRG.1641	YIL047C	SYG1	112.401	7.5771	71.9168	8.91388	85.4824	11.6079	-3.26223	1.23882e-32	Suppressor of Yeast Gpa1
MSTRG.3148	YJL176C	SWI3	52.8427	22.5664	48.0484	20.2421	52.8075	23.3073	-1.2387	2.21281e-11	SWItching deficient
MSTRG.1061	YDR088C	SLU7	156.019	100.972	155.484	67.3735	178.87	63.6961	-1.11735	4.39025e-05	Synergistic Lethal with U5 snRNA
MSTRG.5723	YOR195W	SLK19	79.9178	26.8217	70.1293	23.2134	74.6803	27.4435	-1.55598	2.51071e-20	Synthetic Lethal Kar3p
MSTRG.961	YDL013W	SLX5	154.018	103.865	146.319	78.6261	141.005	72.4143	-1.28948	4.41521e-10	Synthetic Lethal of unknown [X] function
MSTRG.1578	YIL105C	SLM1	584.919	160.774	506.495	187.367	611.947	288.608	-1.43658	7.93011e-06	Synthetic Lethal with Mss4
MSTRG.1121	YDR167W	TAF10	188.061	95.6296	161.821	100.284	213.63	75.8538	-1.07219	0.000114111	TATA binding protein-Associated Factor
MSTRG.3041	YHR167W	THP2	23.8315	9.47036	25.5951	3.93018	26.704	8.09218	-1.86206	2.87179e-07	THO2 - HPR1 Phenotype
MSTRG.6263	YPR045C	THP3	69.7026	32.804	60.9702	24.2315	66.5851	29.3284	-1.21635	1.27096e-10	THO-related Protein
MSTRG.4460	YML081W	TDA9	90.1274	33.7164	82.5769	30.8626	98.4274	35.2289	-1.4664	1.21109e-12	Topoisomerase I Damage Affected
MSTRG.4936	YNL299W	TRF5	19.8453	7.65832	16.884	2.86396	16.6675	7.19145	-1.62626	2.72598e-05	Topoisomerase one-Related Function
MSTRG.3783	YKR062W	TFA2	260.095	127.112	247.597	151.704	292.712	106.201	-1.07092	0.000183762	Transcription Factor a
MSTRG.1413	YDR448W	ADA2	50.7316	26.5768	45.2734	14.4602	45.803	22.6112	-1.1874	7.35033e-06	transcriptional ADAptor
MSTRG.328	YBR091C	TIM12	164.611	90.0623	130.491	39.6011	133.32	88.6003	-1.00398	0.00542163	Translocase of the Inner Membrane
MSTRG.3183	YJL143W	TIM17	689.755	322.96	694.405	324.488	818.741	340.721	-1.18189	3.70289e-07	Translocase of the Inner Mitochondrial membrane
MSTRG.5572	YOR045W	TOM6	479.898	144.239	414.987	138.034	497.19	181.289	-1.60663	8.55806e-12	Translocase of the Outer Mitochondrial membrane
MSTRG.2529	YGR046W	TAM41	936.537	198.574	745.525	426.767	892.765	359.7	-1.37676	0.000444058	Translocator Assembly and Maintenance
MSTRG.6186	YPL030W	TRM44	22.4121	10.1958	20.6724	5.87833	18.9663	9.83885	-1.28411	1.17957e-06	TRna Methyltransferase
MSTRG.977	YDR007W	TRP1	273.951	135.075	232.023	111.051	260.427	108.609	-1.13305	2.91431e-09	TRyPtophan
MSTRG.2114	YFL037W	TUB2	147.751	41.823	137.254	46.3338	140.703	74.215	-1.40588	6.1571e-06	TUBulin
MSTRG.6378	YPR152C	URN1	225.366	120.001	216.97	88.2419	265.977	88.4734	-1.2906	1.47635e-07	U2-U5-U6 snRNP
MSTRG.1502	YDR529C	QCR7	1669.52	490.964	1551.92	829.649	1941	620.297	-1.4163	3.21606e-05	ubiQuinol-cytochrome C oxidoReductase
MSTRG.2683	YGR183C	QCR9	1376.65	484.085	1350.66	577.072	1701.44	499.74	-1.52489	1.67581e-08	ubiQuinol-cytochrome C oxidoReductase
MSTRG.2863	YHR001W-A	QCR10	2999.51	386.027	2874.5	1374.18	3356.39	771.838	-1.84678	0.000360007	ubiQuinol-cytochrome C oxidoReductase
MSTRG.3712	YKL010C	UFD4	83.7713	52.7123	86.7621	40.6528	98.1327	37.7064	-1.06932	1.56347e-05	Ubiquitin Fusion Degradation protein
MSTRG.913	YDL064W	UBC9	7.41669	2.02506	5.17663	1.51362	8.27231	2.64059	-1.74824	9.21918e-05	UBiquitin-Conjugating
MSTRG.4574	YMR022W	UBC7	511.911	223.892	459.753	228.653	506.633	227.15	-1.13779	4.47806e-09	UBiquitin-Conjugating enzyme
MSTRG.771	YDL210W	UGA4	90.627	57.4004	100.135	27.1013	106.276	27.8956	-1.45419	5.05434e-05	Utilization of GAba
MSTRG.4452	YML088W	UFO1	120.721	36.6904	120.197	36.6732	137.343	48.3278	-1.6607	2.38653e-11	UV-F-box-HO
MSTRG.4294	YLR373C	VID22	66.751	15.3735	58.7572	12.2411	71.2797	28.8104	-1.83063	1.45045e-06	Vacuolar Import and Degradation
MSTRG.5027	YNL212W	VID27	241.929	85.7438	189.214	113.272	204.286	107.718	-1.05131	3.52869e-05	Vacuolar Import and Degradation
MSTRG.5597	YOR068C	VAM10	2.20088	0.011678	1.2682	0	0	0.007541	-5.34284	0.0215738	VAcuolar Morphogenesis
MSTRG.6197	YPL019C	VTC3	67.5402	27.0283	59.866	30.9968	62.6461	22.2804	-1.2521	5.50351e-07	Vacuolar Transporter Chaperone
MSTRG.5039	YNL197C	WHI3	183.157	68.2075	161.636	48.7353	180.342	75.2403	-1.4786	1.38451e-10	WHIskey
MSTRG.1336	YDR374W-A	WIP1	249.209	92.0463	223.352	139.286	241.838	120.993	-1.02371	0.00067715	W-lIke Protein
MSTRG.5966	YPL239W	YAR1	276.232	235.286	303.251	96.6169	328.117	97.7256	-1.13728	0.00655779	Yeast Ankyrin Repeat
MSTRG.3837	YLL055W	YCT1	151.037	89.726	157.839	25.4659	178.934	76.7427	-1.40831	0.00263133	Yeast Cysteine Transporter
MSTRG.2962	YHR090C	YNG2	250.297	126.092	220.948	89.4003	246.253	102.034	-1.20453	2.15573e-09	Yeast iNG1 homolog
MSTRG.5592	YOR064C	YNG1	390.628	159.274	326.677	152.802	387.812	111.858	-1.39965	3.73472e-08	Yeast iNG1 homolog
MSTRG.6347	YPR125W	YLH47	70.0005	20.64	78.9041	21.6129	78.4355	30.1293	-1.67484	1.13966e-09	Yeast LETM1 Homolog of 47 kD
MSTRG.4872	YMR302C	YME2	305.931	118.989	270.487	157.44	312.102	122.378	-1.16322	1.64018e-05	Yeast Mitochondrial Escape
MSTRG.6243	YPR024W	YME1	251.615	102.371	229.397	73.6702	172.882	110.665	-1.20537	3.30216e-07	Yeast Mitochondrial Escape
MSTRG.6007	YPL201C	YIG1	655.757	145.429	544.196	289.713	714.156	396.099	-1.20797	0.00732193	Yeast protein Interacting with Glycerol 3-phosphatase
MSTRG.4180	YLR262C	YPT6	167.294	76.1482	164.739	83.1351	201.865	80.1504	-1.17979	3.22213e-06	Yeast Protein Two
MSTRG.971	YDR002W	YRB1	516.702	250.213	550.41	206.514	703.281	225.711	-1.4128	6.3637e-08	Yeast Ran Binder

## Sheet: Supplementary table S3
Supplementary table S3: gene-specific primer sequences
Gene name	Forward primer	Reverse primer
rdn18	AACTCACCAGGTCCAGACACAATAAGG	AAGGTCTCGTTCGTTATCGCAATTAAGC
MPK1/SLT2	GGAGCATACGGCATAGTGTGT	TTGTGGCCTCTGAAATGTCTC
RKM1	CCAGTTCATCTTCTCCTTCCAC	TGGTGACTGAGTGTAGTTGCTG-3
MLP1	CTGAGCACGAACAGGAAGTATCTC	GAAGCACCACGTCTATTTCTCC
PIR2	GTAACACCACCGCTGTAAGT	CTTTGGTTGCCTCTGCTTTG
BAS1	GAACAAATGGCAAGGCACCAAG	GGCATTTCTGAACCGCTCGTTG
PUL4	AGTCGAACAGCGACGGAATTGG	TGCCAACATGCAAGAAGAACACC
ARN2	GCCCTTTGTGCTTGGCTTTGTC	AGCGAAAGGAACCAAAGCAAGTCG
SMF3	CCTGAGGCAGAGGATGCTGATTTG	TGCCGCAGGAGATATGTAGTGGAC
AFT1	ATAAGCCCAAAGGACAGGACC	AGGCCCATTGGTTACTGTGG
FIT2	TCTGCCTCTTCTTCTGGTGCTG	ATCAAACCAAGGGCCAATGCAC
TIS11	TCACGGACTCGGCGAATTAAAGG	TCCCAATTCACACAGGGCTTCG
THI2	TCAATATGGCCTCGTGCCTGTTC	TGCCAATCGACACAACTCCAACG
THI6	TGATGCTGTGGTTGGTGCTGTC	ACAACGGGTGGAAGCCAACTTAC
THI20	TTGGTTGCATCCCTTACTCCTTG	AGGTGCGGTGACTTTACCCTTC
THI13	TGTTCCACAGGCTCTGCTTGAC	CGTTCTCCTCTTGCACTTGTTTGC
ATG1	AGGTAACGTCCAACTGGTGGTATG	CCTTAGCCACTGTACCAACACG
ATG17	ATGCTCAGGACCAGGAAGAACG	TTACCGGGCCAGATTGTCTCAG
